# Supplementary material for: Phylogeny of the genus Yumtaax Boucher (Coleoptera, Passalidae, Proculini): Taxonomic and evolutionary implications with descriptions of three new species
Source: Zookeys. 2017 Apr 10;(667):95–129. doi: 10.3897/zookeys.667.10716 (PMC5523388; doi:10.3897/zookeys.667.10716)
Supplement: XML Treatment for Yumtaax recticornis [file zookeys.667.10716-treatment1.xml]

<!DOCTYPE tp:taxon-treatment
  PUBLIC "-//TaxonX//DTD Taxonomic Treatment Publishing DTD v0 20100105//EN" "tax-treatment-NSO.dtd">
<tp:taxon-treatment xmlns:tp="http://www.plazi.org/taxpub"><tp:treatment-meta><kwd-group><label>Taxon classification</label><kwd><named-content xmlns:xlink="http://www.w3.org/1999/xlink" content-type="kingdom">Animalia</named-content></kwd><kwd><named-content xmlns:xlink="http://www.w3.org/1999/xlink" content-type="order">Coleoptera</named-content></kwd><kwd><named-content xmlns:xlink="http://www.w3.org/1999/xlink" content-type="family">Passalidae</named-content></kwd></kwd-group><mixed-citation publication-type="journal"><person-group><name><surname>Beza-Beza</surname><given-names>Cristian Fernando</given-names></name><name><surname>Beck</surname><given-names>James</given-names></name><name><surname>Reyes-Castillo</surname><given-names>Pedro</given-names></name><name><surname>Jameson</surname><given-names>Mary Liz</given-names></name></person-group><article-title>Phylogeny of the genus <italic><tp:taxon-name><tp:taxon-name-part taxon-name-part-type="genus" reg="Yumtaax">Yumtaax</tp:taxon-name-part></tp:taxon-name></italic> Boucher (<tp:taxon-name><tp:taxon-name-part taxon-name-part-type="order">Coleoptera</tp:taxon-name-part></tp:taxon-name>, <tp:taxon-name><tp:taxon-name-part taxon-name-part-type="family">Passalidae</tp:taxon-name-part></tp:taxon-name>, <tp:taxon-name><tp:taxon-name-part taxon-name-part-type="tribe">Proculini</tp:taxon-name-part></tp:taxon-name>): Taxonomic and evolutionary implications with descriptions of three new species</article-title><source>Zookeys</source><day>10</day><month>4</month><year>2017</year><volume>2017</volume><issue>667</issue><fpage>95</fpage><lpage>129</lpage><pub-id pub-id-type="doi">10.3897/zookeys.667.10716</pub-id></mixed-citation></tp:treatment-meta><tp:nomenclature><tp:taxon-name>
              <tp:taxon-name-part taxon-name-part-type="genus" reg="Yumtaax">Yumtaax</tp:taxon-name-part>
              <tp:taxon-name-part taxon-name-part-type="species" reg="recticornis">recticornis</tp:taxon-name-part>
            </tp:taxon-name><tp:taxon-authority>(Burmeister, 1847)</tp:taxon-authority><tp:nomenclature-citation-list><tp:nomenclature-citation><tp:taxon-name>
                  <tp:taxon-name-part taxon-name-part-type="genus" reg="Passalus">Passalus</tp:taxon-name-part> <tp:taxon-name-part taxon-name-part-type="species" reg="recticornis">recticornis</tp:taxon-name-part></tp:taxon-name><comment>Burmeister, 1847: 508–509.</comment></tp:nomenclature-citation><tp:nomenclature-citation><tp:taxon-name>
                  <tp:taxon-name-part taxon-name-part-type="genus" reg="Soranus">Soranus</tp:taxon-name-part> <tp:taxon-name-part taxon-name-part-type="species" reg="recticornis">recticornis</tp:taxon-name-part></tp:taxon-name><comment>(Burmeister) [comb. n. by <xref ref-type="bibr" rid="B27">Kaup 1871</xref>: 105, 108].</comment></tp:nomenclature-citation><tp:nomenclature-citation><tp:taxon-name>
                  <tp:taxon-name-part taxon-name-part-type="genus" reg="Popilius">Popilius</tp:taxon-name-part> <tp:taxon-name-part taxon-name-part-type="species" reg="recticornis">recticornis</tp:taxon-name-part></tp:taxon-name><comment>(Burmeister) [comb. n. by <xref ref-type="bibr" rid="B19">Gravely 1918</xref>: 24, 26].</comment></tp:nomenclature-citation><tp:nomenclature-citation><tp:taxon-name>
                  <tp:taxon-name-part taxon-name-part-type="genus" reg="Petrejoides">Petrejoides</tp:taxon-name-part> <tp:taxon-name-part taxon-name-part-type="species" reg="recticornis">recticornis</tp:taxon-name-part></tp:taxon-name><comment>(Burmeister) [comb. n. by <xref ref-type="bibr" rid="B35">Reyes-Castillo 1970</xref>: 125].</comment></tp:nomenclature-citation><tp:nomenclature-citation><tp:taxon-name>
                  <tp:taxon-name-part taxon-name-part-type="genus" reg="Yumtaax">Yumtaax</tp:taxon-name-part> <tp:taxon-name-part taxon-name-part-type="species" reg="recticornis">recticornis</tp:taxon-name-part></tp:taxon-name><comment>(Burmeister) [comb. n. by <xref ref-type="bibr" rid="B6">Boucher 2006</xref>: 348].</comment></tp:nomenclature-citation></tp:nomenclature-citation-list></tp:nomenclature><tp:treatment-sec sec-type="material" id="SECID0ECSAI"><title>Material examined.</title><p>105 specimens (lectotype, paralectotype, and 103 non-type specimens). <italic>Lectotype</italic> ♂. MEXICO: WB zoologie S. Nr. 812123. (MLU Halle). <italic>Paralectotype</italic> 1 ♀. MEXICO: no data (MLU Halle).</p><p>
              <italic>Non-type specimens</italic> (103 total). MEXICO: 1 ♀, Oaxaca, Amatepec (1.6 km N), alt. 1840 m, bosque mesófilo de montaña, II-28-1988 (<italic>Reyes</italic>, <italic>Boucher</italic>, <italic>C. Castillo</italic>). 1 ♂, Carretera Tuxtepec-Oaxaca (87 km), III-21-1967 (<italic>R. MacGregor</italic>); 1 ♀, (88 km), alt. 2350 m, IV-4-1986 (<italic>A. Ibarra</italic>); 1 ♂, 1 ♀, (119 km), X-6-1973 (<italic>J. Mateu</italic>); 4 ♂, 2 ♀, (153 km), alt. 2800 m, X-7-1973 (<italic>J. Mateu</italic>). 1 ♀, Cerro Pelón (2.8 km), V-18-1980 (<italic>C. Castillo</italic>, <italic>M. L. Castillo</italic>, <italic>G. Quintero</italic>, <italic>E. Rivera</italic>); 3 ♀, (11.4 km NE), alt. 2170 m (<italic>P. Reyes et al.</italic>). 1 ♀, Comaltepec, Brecha 60 (unknown locality), V-18-1980 (<italic>C. Castillo</italic>, <italic>M. L. Castillo</italic>, <italic>G. Quintero</italic>, <italic>E. Rivera</italic>); 3 ♂, 2 ♀, (4.5 km), V-18-1980 (<italic>C. Castillo</italic>, <italic>M. L. Castillo</italic>, <italic>G. Quintero</italic>, <italic>E. Rivera</italic>). 1 ♂, 4 ♀, Comaltepec, Galera San Isidro (800 m), alt. 2000 m, V-17-1980 (<italic>C. Castillo</italic>, <italic>M. L. Castillo</italic>, <italic>G. Quintero</italic>, <italic>E. Rivera</italic>); 3 ♂, 5 ♀, (3.6 km), alt. 2160 m, V-17-1980 (<italic>C. Castillo</italic>, <italic>M. L. Castillo</italic>, <italic>G. Quintero</italic>, <italic>E. Rivera</italic>). 1 ♀, La Esperanza, alt. 1670 m, V-16-1980 (<italic>C. Castillo</italic>, <italic>G. Quintero</italic>, <italic>M. L. Castillo</italic>, <italic>E. Rivera</italic>); 4 ♂, 3 ♀, (3.5 km N), alt. 1670 m, bosque mesófilo de <!--PageBreak-->montaña, III-1-1988 (<italic>Reyes</italic>, <italic>Boucher</italic>, <italic>Castillo</italic>); 1 ♀ (4 km), alt. 1800 m, V-20-1980 (<italic>C. Castillo</italic>, <italic>M. L. Castillo</italic>, <italic>G. Quintero</italic>, <italic>E. Rivera</italic>); 5 sex unknown, (6.8 km), alt. 1820 m, II-25-1984 (<italic>P. Reyes et al.</italic>); 1 sex unknown, (13.1 km), alt. 2030 m, II-25-1984 (<italic>P. Reyes et al.</italic>); 3 sex unknown, (14.1 km), alt. 1985 m, II-25-1984 (<italic>P. Reyes et al.</italic>); 2 sex unknown, (103.1 km), alt. 2030 m, II-25-1984 (<italic>P. Reyes et al.</italic>). 1 sex unknown, San Juan Lachao Viejo, km 85 de Sola de Vega (N 16°13.220' W 97°08.913), alt. 1858-1870 m, bosque mesófilo de montaña, VIII-6-2004 (<italic>K. Araya</italic>). 30 sex unknown, San Miguel Talea de Castro (8 km SE) (N 17°19.620' W 96°17.403), alt. 2082 m, VII-22-2007 (<italic>O. Francke</italic>, <italic>H. Montaño</italic>, <italic>A. Valdéz</italic>, <italic>C. Santibañez</italic>, <italic>A. Ballesteros</italic>). 3 ♂, 4 ♀, Sierra de Juárez, alt. 2000 m, VI-2-1995 (<italic>G. Nogueira</italic>). 2 ♂, 1 ♀, Totontepec (3.4 km S), alt. 1940 m, bosque mesófilo de montaña, II-29-1988 (<italic>Reyes</italic>, <italic>Boucher</italic>, <italic>Castillo</italic>). 3 ♂, 3 ♀, Valle Nacional (32 miles S), V-21/24-1971 (<italic>H. Howden</italic>); 1 ♀, (105-117 km E), IV-1964 (<italic>C. R. Rotger</italic>).</p></tp:treatment-sec><tp:treatment-sec sec-type="diagnosis" id="SECID0EAWAI"><title>Diagnosis.</title><p>
              <italic><tp:taxon-name><tp:taxon-name-part taxon-name-part-type="genus" reg="Yumtaax">Yumtaax</tp:taxon-name-part> <tp:taxon-name-part taxon-name-part-type="species" reg="recticornis">recticornis</tp:taxon-name-part></tp:taxon-name></italic> is a small (18.0–21.0 mm), macropterous species and is a member of the <italic><tp:taxon-name><tp:taxon-name-part taxon-name-part-type="genus" reg="Yumtaax">Y.</tp:taxon-name-part> <tp:taxon-name-part taxon-name-part-type="species" reg="imbellis">imbellis</tp:taxon-name-part></tp:taxon-name></italic> clade (Fig. <xref ref-type="fig" rid="F2">4</xref>). This species is diagnosed by the following character combination: the clypeus is inclined (shared with <italic><tp:taxon-name><tp:taxon-name-part taxon-name-part-type="genus" reg="Yumtaax">Y.</tp:taxon-name-part> <tp:taxon-name-part taxon-name-part-type="species" reg="jimenezi">jimenezi</tp:taxon-name-part></tp:taxon-name></italic>, <italic><tp:taxon-name><tp:taxon-name-part taxon-name-part-type="genus" reg="Yumtaax">Y.</tp:taxon-name-part> <tp:taxon-name-part taxon-name-part-type="species" reg="imbellis">imbellis</tp:taxon-name-part></tp:taxon-name></italic>, <italic><tp:taxon-name><tp:taxon-name-part taxon-name-part-type="genus" reg="Yumtaax">Y.</tp:taxon-name-part> <tp:taxon-name-part taxon-name-part-type="species" reg="mazatecus">mazatecus</tp:taxon-name-part></tp:taxon-name></italic>, <italic><tp:taxon-name><tp:taxon-name-part taxon-name-part-type="genus" reg="Yumtaax">Y.</tp:taxon-name-part> <tp:taxon-name-part taxon-name-part-type="species" reg="nebulosus">nebulosus</tp:taxon-name-part></tp:taxon-name></italic>, <italic><tp:taxon-name><tp:taxon-name-part taxon-name-part-type="genus" reg="Yumtaax">Y.</tp:taxon-name-part> <tp:taxon-name-part taxon-name-part-type="species" reg="olmecae">olmecae</tp:taxon-name-part></tp:taxon-name></italic>; clypeus vertical in <italic><tp:taxon-name><tp:taxon-name-part taxon-name-part-type="genus" reg="Yumtaax">Y.</tp:taxon-name-part> <tp:taxon-name-part taxon-name-part-type="species" reg="veracrucensis">veracrucensis</tp:taxon-name-part></tp:taxon-name></italic>, <italic><tp:taxon-name><tp:taxon-name-part taxon-name-part-type="genus" reg="Yumtaax">Y.</tp:taxon-name-part> <tp:taxon-name-part taxon-name-part-type="species" reg="laticornis">laticornis</tp:taxon-name-part></tp:taxon-name></italic>, <italic><tp:taxon-name><tp:taxon-name-part taxon-name-part-type="genus" reg="Yumtaax">Y.</tp:taxon-name-part> <tp:taxon-name-part taxon-name-part-type="species" reg="cameliae">cameliae</tp:taxon-name-part></tp:taxon-name></italic>), surface concave (flat in other members of <italic><tp:taxon-name><tp:taxon-name-part taxon-name-part-type="genus" reg="Yumtaax">Yumtaax</tp:taxon-name-part></tp:taxon-name></italic>), and the anterior border is concave (shared with <italic><tp:taxon-name><tp:taxon-name-part taxon-name-part-type="genus" reg="Yumtaax">Y.</tp:taxon-name-part> <tp:taxon-name-part taxon-name-part-type="species" reg="olmecae">olmecae</tp:taxon-name-part></tp:taxon-name></italic>; flat in other members of <italic><tp:taxon-name><tp:taxon-name-part taxon-name-part-type="genus" reg="Yumtaax">Yumtaax</tp:taxon-name-part></tp:taxon-name></italic>); mesofrontal structure (MFS) of the “falsus” type (see <xref ref-type="bibr" rid="B35">Reyes-Castillo 1970</xref>) (shared with all members of <italic><tp:taxon-name><tp:taxon-name-part taxon-name-part-type="genus" reg="Yumtaax">Yumtaax</tp:taxon-name-part></tp:taxon-name></italic> except <italic><tp:taxon-name><tp:taxon-name-part taxon-name-part-type="genus" reg="Yumtaax">Y.</tp:taxon-name-part> <tp:taxon-name-part taxon-name-part-type="species" reg="cameliae">cameliae</tp:taxon-name-part></tp:taxon-name></italic> that has a MFS of the “striatopunctatus” type) with the central tooth largely free (shared with <italic><tp:taxon-name><tp:taxon-name-part taxon-name-part-type="genus" reg="Yumtaax">Y.</tp:taxon-name-part> <tp:taxon-name-part taxon-name-part-type="species" reg="veracrucensis">veracrucensis</tp:taxon-name-part></tp:taxon-name></italic>, <italic><tp:taxon-name><tp:taxon-name-part taxon-name-part-type="genus" reg="Yumtaax">Y.</tp:taxon-name-part> <tp:taxon-name-part taxon-name-part-type="species" reg="laticornis">laticornis</tp:taxon-name-part></tp:taxon-name></italic>, <italic><tp:taxon-name><tp:taxon-name-part taxon-name-part-type="genus" reg="Yumtaax">Y.</tp:taxon-name-part> <tp:taxon-name-part taxon-name-part-type="species" reg="cameliae">cameliae</tp:taxon-name-part></tp:taxon-name></italic>, <italic><tp:taxon-name><tp:taxon-name-part taxon-name-part-type="genus" reg="Yumtaax">Y.</tp:taxon-name-part> <tp:taxon-name-part taxon-name-part-type="species" reg="mazatecus">mazatecus</tp:taxon-name-part></tp:taxon-name></italic>; fused with frontal ridges in <italic><tp:taxon-name><tp:taxon-name-part taxon-name-part-type="genus" reg="Yumtaax">Y.</tp:taxon-name-part> <tp:taxon-name-part taxon-name-part-type="species" reg="jimenezi">jimenezi</tp:taxon-name-part></tp:taxon-name></italic>, <italic><tp:taxon-name><tp:taxon-name-part taxon-name-part-type="genus" reg="Yumtaax">Y.</tp:taxon-name-part> <tp:taxon-name-part taxon-name-part-type="species" reg="imbellis">imbellis</tp:taxon-name-part></tp:taxon-name></italic>, <italic><tp:taxon-name><tp:taxon-name-part taxon-name-part-type="genus" reg="Yumtaax">Y.</tp:taxon-name-part> <tp:taxon-name-part taxon-name-part-type="species" reg="nebulosus">nebulosus</tp:taxon-name-part></tp:taxon-name></italic>, <italic><tp:taxon-name><tp:taxon-name-part taxon-name-part-type="genus" reg="Yumtaax">Y.</tp:taxon-name-part> <tp:taxon-name-part taxon-name-part-type="species" reg="olmecae">olmecae</tp:taxon-name-part></tp:taxon-name></italic>), central tooth directed dorsally (shared with <italic><tp:taxon-name><tp:taxon-name-part taxon-name-part-type="genus" reg="Yumtaax">Y.</tp:taxon-name-part> <tp:taxon-name-part taxon-name-part-type="species" reg="imbellis">imbellis</tp:taxon-name-part></tp:taxon-name></italic>, <italic><tp:taxon-name><tp:taxon-name-part taxon-name-part-type="genus" reg="Yumtaax">Y.</tp:taxon-name-part> <tp:taxon-name-part taxon-name-part-type="species" reg="nebulosus">nebulosus</tp:taxon-name-part></tp:taxon-name></italic>, <italic><tp:taxon-name><tp:taxon-name-part taxon-name-part-type="genus" reg="Yumtaax">Y.</tp:taxon-name-part> <tp:taxon-name-part taxon-name-part-type="species" reg="olmecae">olmecae</tp:taxon-name-part></tp:taxon-name></italic>; directed dorsally and anteriorly in <italic><tp:taxon-name><tp:taxon-name-part taxon-name-part-type="genus" reg="Yumtaax">Y.</tp:taxon-name-part> <tp:taxon-name-part taxon-name-part-type="species" reg="jimenezi">jimenezi</tp:taxon-name-part></tp:taxon-name></italic>, <italic><tp:taxon-name><tp:taxon-name-part taxon-name-part-type="genus" reg="Yumtaax">Y.</tp:taxon-name-part> <tp:taxon-name-part taxon-name-part-type="species" reg="mazatecus">mazatecus</tp:taxon-name-part></tp:taxon-name></italic>; directed anteriorly in <italic><tp:taxon-name><tp:taxon-name-part taxon-name-part-type="genus" reg="Yumtaax">Y.</tp:taxon-name-part> <tp:taxon-name-part taxon-name-part-type="species" reg="veracrucensis">veracrucensis</tp:taxon-name-part></tp:taxon-name></italic>, <italic><tp:taxon-name><tp:taxon-name-part taxon-name-part-type="genus" reg="Yumtaax">Y.</tp:taxon-name-part> <tp:taxon-name-part taxon-name-part-type="species" reg="laticornis">laticornis</tp:taxon-name-part></tp:taxon-name></italic>; elevated in the posterior half bending abruptly forward in the anterior half in <italic><tp:taxon-name><tp:taxon-name-part taxon-name-part-type="genus" reg="Yumtaax">Y.</tp:taxon-name-part> <tp:taxon-name-part taxon-name-part-type="species" reg="cameliae">cameliae</tp:taxon-name-part></tp:taxon-name></italic>), central tooth not reaching the anterior border of the frontoclypeal suture (shared with <italic><tp:taxon-name><tp:taxon-name-part taxon-name-part-type="genus" reg="Yumtaax">Y.</tp:taxon-name-part> <tp:taxon-name-part taxon-name-part-type="species" reg="jimenezi">jimenezi</tp:taxon-name-part></tp:taxon-name></italic>, <italic><tp:taxon-name><tp:taxon-name-part taxon-name-part-type="genus" reg="Yumtaax">Y.</tp:taxon-name-part> <tp:taxon-name-part taxon-name-part-type="species" reg="imbellis">imbellis</tp:taxon-name-part></tp:taxon-name></italic>, <italic><tp:taxon-name><tp:taxon-name-part taxon-name-part-type="genus" reg="Yumtaax">Y.</tp:taxon-name-part> <tp:taxon-name-part taxon-name-part-type="species" reg="mazatecus">mazatecus</tp:taxon-name-part></tp:taxon-name></italic>, <italic><tp:taxon-name><tp:taxon-name-part taxon-name-part-type="genus" reg="Yumtaax">Y.</tp:taxon-name-part> <tp:taxon-name-part taxon-name-part-type="species" reg="nebulosus">nebulosus</tp:taxon-name-part></tp:taxon-name></italic>, <italic><tp:taxon-name><tp:taxon-name-part taxon-name-part-type="genus" reg="Yumtaax">Y.</tp:taxon-name-part> <tp:taxon-name-part taxon-name-part-type="species" reg="olmecae">olmecae</tp:taxon-name-part></tp:taxon-name></italic>; reaching the clypeus in <italic><tp:taxon-name><tp:taxon-name-part taxon-name-part-type="genus" reg="Yumtaax">Y.</tp:taxon-name-part> <tp:taxon-name-part taxon-name-part-type="species" reg="laticornis">laticornis</tp:taxon-name-part></tp:taxon-name></italic>, <italic><tp:taxon-name><tp:taxon-name-part taxon-name-part-type="genus" reg="Yumtaax">Y.</tp:taxon-name-part> <tp:taxon-name-part taxon-name-part-type="species" reg="cameliae">cameliae</tp:taxon-name-part></tp:taxon-name></italic>, <italic><tp:taxon-name><tp:taxon-name-part taxon-name-part-type="genus" reg="Yumtaax">Y.</tp:taxon-name-part> <tp:taxon-name-part taxon-name-part-type="species" reg="veracrucensis">veracrucensis</tp:taxon-name-part></tp:taxon-name></italic>); and large eyes (shared with <italic><tp:taxon-name><tp:taxon-name-part taxon-name-part-type="genus" reg="Yumtaax">Y.</tp:taxon-name-part> <tp:taxon-name-part taxon-name-part-type="species" reg="imbellis">imbellis</tp:taxon-name-part></tp:taxon-name></italic>; eyes moderately reduced in <italic><tp:taxon-name><tp:taxon-name-part taxon-name-part-type="genus" reg="Yumtaax">Y.</tp:taxon-name-part> <tp:taxon-name-part taxon-name-part-type="species" reg="veracrucensis">veracrucensis</tp:taxon-name-part></tp:taxon-name></italic>, <italic><tp:taxon-name><tp:taxon-name-part taxon-name-part-type="genus" reg="Yumtaax">Y.</tp:taxon-name-part> <tp:taxon-name-part taxon-name-part-type="species" reg="cameliae">cameliae</tp:taxon-name-part></tp:taxon-name></italic>, <italic><tp:taxon-name><tp:taxon-name-part taxon-name-part-type="genus" reg="Yumtaax">Y.</tp:taxon-name-part> <tp:taxon-name-part taxon-name-part-type="species" reg="jimenezi">jimenezi</tp:taxon-name-part></tp:taxon-name></italic>, <italic><tp:taxon-name><tp:taxon-name-part taxon-name-part-type="genus" reg="Yumtaax">Y.</tp:taxon-name-part> <tp:taxon-name-part taxon-name-part-type="species" reg="nebulosus">nebulosus</tp:taxon-name-part></tp:taxon-name></italic>, <italic><tp:taxon-name><tp:taxon-name-part taxon-name-part-type="genus" reg="Yumtaax">Y.</tp:taxon-name-part> <tp:taxon-name-part taxon-name-part-type="species" reg="olmecae">olmecae</tp:taxon-name-part></tp:taxon-name></italic>; strongly reduced in <italic><tp:taxon-name><tp:taxon-name-part taxon-name-part-type="genus" reg="Yumtaax">Y.</tp:taxon-name-part> <tp:taxon-name-part taxon-name-part-type="species" reg="laticornis">laticornis</tp:taxon-name-part></tp:taxon-name></italic>, <italic><tp:taxon-name><tp:taxon-name-part taxon-name-part-type="genus" reg="Yumtaax">Y.</tp:taxon-name-part> <tp:taxon-name-part taxon-name-part-type="species" reg="mazatecus">mazatecus</tp:taxon-name-part></tp:taxon-name></italic>).</p></tp:treatment-sec><tp:treatment-sec sec-type="description" id="SECID0EHGBI"><title>Dimensions</title><p>
              <bold>(mm) (n = 12).</bold> Total length 18.0–21.0 (<italic>χ</italic> = 19.0); elytral length 10.0–11.5 (χ = 11.0); pronotal length 3.5–5.0 (χ = 4.5); pronotal width 5.5–6.0 (χ = 5.5); humeral width 5.5–6.5 (χ = 6.0).</p></tp:treatment-sec><tp:treatment-sec sec-type="redescription" id="SECID0ERGBI"><title>Redescription of lectotype</title><p>
              <bold>(Fig. <xref ref-type="fig" rid="F3">5</xref>).</bold> Head (Fig. <xref ref-type="fig" rid="F3">5C</xref>). Labrum: anterior border concave, dorsal surface smooth and glabrous medially, punctate and setose apicolaterally, apically, and basally; anterior edge excavated. Clypeus: inclined, rectangular, concave, shiny, and smooth. Frontoclypeal suture: concave and opaque; external tubercles rounded, directed anteriorly and laterally. Frontal area: inclined, concave, smooth and shiny; frontal ridges present without inner tubercles. Frontal fossae: punctate and setose. Mesofrontal structure (MFS): of the “falsus” type (see <xref ref-type="bibr" rid="B35">Reyes-Castillo 1970</xref>); base subparallel and as wide as the lateral ridge of MFS; center horn short with apex rounded, largely free and directed anteriorly and dorsally (Fig. <xref ref-type="fig" rid="F3">5D</xref>), not reaching the <!--PageBreak-->posterior margin of clypeus, dorsally without micro-punctures; base of center horn wide, narrowing gradually until apex; dorsal fossa present at the base of MFS. Occipital fossa: shallow posteriorly and deeper laterally, connected with the frontal fossae. Posterior occipital sulcus biconcave. Supraorbital ridge: bituberculate, anterior tubercle larger than posterior tubercle; posterior half of supraorbital ridge not bifurcated. Canthus: with apex rounded, covering less than 1/3 of eye, not expanded distally. Eyes large (distal edge of the eye surpassing distal edge of the canthus), width = 0.5 mm (each eye). <!--PageBreak-->Head width (between posterior tubercles of the supraorbital ridge) = 3.0 mm. Ratio of sums of both eye widths/total head width = 0.36; postocular area punctate and setose. Ligula: tridentate, central tooth surpassing apex of lateral teeth, lateral teeth rounded; setose punctures present in discal area; posterior border convex. Mentum: lateral lobes rounded and wide, with setose punctures. Basomedial portion protruding ventrally; anterior border at middle convex; basal fossae present and rugose. Hypostomal process: with lateral depression; separated from mentum by a distance shorter than the width of the anterior width of hypostomal process. Infraocular ridge (e.g., Fig. <xref ref-type="fig" rid="F1">3</xref>): short and narrow anteriorly. Mandible: with 3 apical teeth; internal tooth of left mandible bidentate (teeth 1 and 2 of internal tooth fused); dorsal tooth occupies less than half length of the mandible. Pronotum: anterior angles rounded. Anterior fossae of marginal sulcus punctate. Lateral fossae with scattered punctures. Marginal groove lacking punctures. Prosternum: opaque; prosternellum with anterior half and lateral edges opaque and posterior half and middle area shiny. Scutellum: smooth and glabrous. Mesosternum: with lateral areas opaque. Metasternum: with setae anterolaterally, lacking punctures in lateral margins of metasternal disc. Lateral fossae wide across metathorax, with setose punctures. Elytra: anterior border straight. Meeting point of striae 1-10 (see <xref ref-type="bibr" rid="B35">Reyes-Castillo 1970</xref>) with one line of punctures. Wings: well developed. Legs (Fig. <xref ref-type="fig" rid="F3">5E</xref>): femur I with longitudinal anteroventral groove weakly developed, not reaching distal end of femur, posteroventral half pubescent; setae long, dense, reddish. Abdomen: last sternite with marginal groove complete (Fig. <xref ref-type="fig" rid="F3">5B</xref>). Aedeagus (Fig. <xref ref-type="fig" rid="F3">5F, G, and H</xref>) (description based on non-type material): dorsal view phallus elongated (longer than wider). In ventral view distal edges of the phallus more or less at the same level of distal edges of parameres.</p></tp:treatment-sec><tp:treatment-sec sec-type="variation" id="SECID0ECIBI"><title>Variation.</title><p>The paralectotype and other specimens vary from the lectotype by the following characteristics: frontoclypeal suture varies from opaque to shiny, from concave to almost straight; frons and clypeus inclined to nearly vertical (always concave); concavity of frons and clypeus vary from strongly developed to nearly flat. Internal tubercles strongly developed or absent; frontal ridges always present, but not always terminating in internal tubercles; ratio of eyes and head width varies from 0.32–0.57; supraocular ridge weakly developed or absent. Occipital sulcus biconcave to concave in a few individuals. Small portion of individuals with frontal ridges fused to the base of the central horn of MFS (apex of the central horn always free).</p></tp:treatment-sec><tp:treatment-sec sec-type="distribution" id="SECID0EHIBI"><title>Distribution.</title><p>The lectotype and paralectotype are labeled “Mexico” (<xref ref-type="bibr" rid="B8">Burmeister 1847</xref>). <xref ref-type="bibr" rid="B12">Castillo and Reyes-Castillo (1984)</xref> suggested the Sierra de Juarez in Oaxaca, Mexico, as the possible type locality. The species is known only from cloud forest (1424-2986 m elevation) in Oaxaca, Mexico.</p></tp:treatment-sec><tp:treatment-sec sec-type="remarks" id="SECID0EVIBI"><title>Remarks.</title><p>Originally, this species was thought to be widely distributed across the Sierra Madre Oriental, the Mexican Transvolcanic Belt, and Sierra Madre del Sur (<xref ref-type="bibr" rid="B35">Reyes-Castillo 1970</xref>, <xref ref-type="bibr" rid="B12">Castillo and Reyes-Castillo 1984</xref>, <xref ref-type="bibr" rid="B6">Boucher 2006</xref>). Our phylogenetic analysis (Fig. <xref ref-type="fig" rid="F2">4</xref>), as well as close examination of morphological characters, provide evidence that <italic><tp:taxon-name><tp:taxon-name-part taxon-name-part-type="genus" reg="Yumtaax">Y.</tp:taxon-name-part> <tp:taxon-name-part taxon-name-part-type="species" reg="recticornis">recticornis</tp:taxon-name-part></tp:taxon-name></italic> <italic>s. l.</italic> is composed of at least two cryptic species: <italic><tp:taxon-name><tp:taxon-name-part taxon-name-part-type="genus" reg="Yumtaax">Y.</tp:taxon-name-part> <tp:taxon-name-part taxon-name-part-type="species" reg="recticornis">recticornis</tp:taxon-name-part></tp:taxon-name></italic> (“<italic><tp:taxon-name><tp:taxon-name-part taxon-name-part-type="genus" reg="Yumtaax">Y.</tp:taxon-name-part> <tp:taxon-name-part taxon-name-part-type="species" reg="recticornis">recticornis</tp:taxon-name-part></tp:taxon-name></italic> OM” in the <italic><tp:taxon-name><tp:taxon-name-part taxon-name-part-type="genus" reg="Yumtaax">Y.</tp:taxon-name-part> <tp:taxon-name-part taxon-name-part-type="species" reg="imbellis">imbellis</tp:taxon-name-part></tp:taxon-name></italic> clade, Fig. <xref ref-type="fig" rid="F2">4</xref> and Suppl. materials <xref ref-type="supplementary-material" rid="S2">2</xref>–<xref ref-type="supplementary-material" rid="S4">4</xref>) and <italic><tp:taxon-name><tp:taxon-name-part taxon-name-part-type="genus" reg="Yumtaax">Y.</tp:taxon-name-part> <tp:taxon-name-part taxon-name-part-type="species" reg="jimenezi">jimenezi</tp:taxon-name-part></tp:taxon-name></italic> sp. n. <!--PageBreak-->(“<italic><tp:taxon-name><tp:taxon-name-part taxon-name-part-type="genus" reg="Yumtaax">Y.</tp:taxon-name-part> <tp:taxon-name-part taxon-name-part-type="species" reg="recticornis">recticornis</tp:taxon-name-part></tp:taxon-name></italic> VM” in the <italic><tp:taxon-name><tp:taxon-name-part taxon-name-part-type="genus" reg="Yumtaax">Y.</tp:taxon-name-part> <tp:taxon-name-part taxon-name-part-type="species" reg="laticornis">laticornis</tp:taxon-name-part></tp:taxon-name></italic> clade, Fig. <xref ref-type="fig" rid="F2">4</xref> and Suppl. materials <xref ref-type="supplementary-material" rid="S2">2</xref>–<xref ref-type="supplementary-material" rid="S4">4</xref>). Based on comparison with the lectotype and one paralectotype of <italic><tp:taxon-name><tp:taxon-name-part taxon-name-part-type="genus" reg="Yumtaax">Y.</tp:taxon-name-part> <tp:taxon-name-part taxon-name-part-type="species" reg="recticornis">recticornis</tp:taxon-name-part></tp:taxon-name></italic>, this name should be applied to <italic><tp:taxon-name><tp:taxon-name-part taxon-name-part-type="genus" reg="Yumtaax">Y.</tp:taxon-name-part> <tp:taxon-name-part taxon-name-part-type="species" reg="recticornis">recticornis</tp:taxon-name-part></tp:taxon-name></italic> OM. The following character states provide evidence that <italic><tp:taxon-name><tp:taxon-name-part taxon-name-part-type="genus" reg="Yumtaax">Y.</tp:taxon-name-part> <tp:taxon-name-part taxon-name-part-type="species" reg="recticornis">recticornis</tp:taxon-name-part></tp:taxon-name></italic> OM is conspecific with Burmeister’s concept of <italic><tp:taxon-name><tp:taxon-name-part taxon-name-part-type="genus" reg="Yumtaax">Y.</tp:taxon-name-part> <tp:taxon-name-part taxon-name-part-type="species" reg="recticornis">recticornis</tp:taxon-name-part></tp:taxon-name></italic>: large eye size (distal edge of the eye surpassing distal edge of the canthus), shape of the central tooth of the MFS (base subparallel and as wide as the lateral ridge of the MFS; center horn short with apex rounded, largely free and directed anteriorly and dorsally [Fig. <xref ref-type="fig" rid="F3">5D</xref>]), and shape of the frons and clypeus concave (rather than straight as in <italic><tp:taxon-name><tp:taxon-name-part taxon-name-part-type="genus" reg="Yumtaax">Y.</tp:taxon-name-part> <tp:taxon-name-part taxon-name-part-type="species" reg="jimenezi">jimenezi</tp:taxon-name-part></tp:taxon-name></italic>). <xref ref-type="bibr" rid="B12">Castillo and Reyes-Castillo (1984)</xref> suggested that eye size variation among <italic><tp:taxon-name><tp:taxon-name-part taxon-name-part-type="genus" reg="Yumtaax">Y.</tp:taxon-name-part> <tp:taxon-name-part taxon-name-part-type="species" reg="recticornis">recticornis</tp:taxon-name-part></tp:taxon-name></italic> <italic>s. l.</italic> was dependent upon the locality of the population (populations in Oaxaca possess large eyes; populations in Veracruz possess small eyes). Characters of the internal tooth of the left mandible and aedeagus are described based on the paralectotype and non-type material because the mandibles of the lectotype are closed (thus making it impossible to determine the state of this character in this specimen).</p><fig id="F3" position="float" orientation="portrait"><label>Figure 5.</label><caption><p>
          <italic><tp:taxon-name><tp:taxon-name-part taxon-name-part-type="genus" reg="Yumtaax">Yumtaax</tp:taxon-name-part> <tp:taxon-name-part taxon-name-part-type="species" reg="recticornis">recticornis</tp:taxon-name-part></tp:taxon-name></italic> (Burmeister), lectotype: <bold>A</bold> dorsal habitus <bold>B</bold> ventral habitus <bold>C</bold> dorsal view of pronotum and head <bold>D</bold> lateral view of pronotum and head <bold>E</bold> lateral view of right mesotibia <bold>F</bold> lateral view of aedeagus <bold>G</bold> ventral view of aedeagus <bold>H</bold> dorsal view of aedeagus.</p></caption><graphic xmlns:xlink="http://www.w3.org/1999/xlink" xlink:href="zookeys-667-095-g003.jpg" position="float" orientation="portrait" xlink:type="simple" id="oo_130953.jpg"/></fig></tp:treatment-sec><tp:treatment-sec><!--Section generated to contain objects referenced in tp:taxon-treatment.--><fig id="F2" position="float" orientation="portrait"><label>Figure 4.</label><caption><p>50% majority-rule consensus of Bayesian posterior probabilities resulting from analysis of the combined data. Bayesian posterior probabilities (PP) (&gt; 0.50) and bootstrap support (BS) (&gt; 50) are noted. <italic><tp:taxon-name><tp:taxon-name-part taxon-name-part-type="genus" reg="Yumtaax">Yumtaax</tp:taxon-name-part> <tp:taxon-name-part taxon-name-part-type="species" reg="veracrucensis">veracrucensis</tp:taxon-name-part></tp:taxon-name></italic> sp. n. = <italic><tp:taxon-name><tp:taxon-name-part taxon-name-part-type="genus" reg="Yumtaax">Yumtaax</tp:taxon-name-part></tp:taxon-name></italic> LCM; <italic><tp:taxon-name><tp:taxon-name-part taxon-name-part-type="genus" reg="Yumtaax">Yumtaax</tp:taxon-name-part> <tp:taxon-name-part taxon-name-part-type="species" reg="recticornis">recticornis</tp:taxon-name-part></tp:taxon-name></italic> = <italic><tp:taxon-name><tp:taxon-name-part taxon-name-part-type="genus" reg="Yumtaax">Yumtaax</tp:taxon-name-part> <tp:taxon-name-part taxon-name-part-type="species" reg="recticornis">recticornis</tp:taxon-name-part></tp:taxon-name></italic> OM; <italic><tp:taxon-name><tp:taxon-name-part taxon-name-part-type="genus" reg="Yumtaax">Yumtaax</tp:taxon-name-part> <tp:taxon-name-part taxon-name-part-type="species" reg="laticornis">laticornis</tp:taxon-name-part></tp:taxon-name></italic> = <italic><tp:taxon-name><tp:taxon-name-part taxon-name-part-type="genus" reg="Yumtaax">Yumtaax</tp:taxon-name-part></tp:taxon-name></italic> CM; <italic><tp:taxon-name><tp:taxon-name-part taxon-name-part-type="genus" reg="Yumtaax">Yumtaax</tp:taxon-name-part> <tp:taxon-name-part taxon-name-part-type="species" reg="cameliae">cameliae</tp:taxon-name-part></tp:taxon-name></italic> sp. n. = <italic><tp:taxon-name><tp:taxon-name-part taxon-name-part-type="genus" reg="Yumtaax">Yumtaax</tp:taxon-name-part></tp:taxon-name></italic> LM; <italic><tp:taxon-name><tp:taxon-name-part taxon-name-part-type="genus" reg="Yumtaax">Yumtaax</tp:taxon-name-part> <tp:taxon-name-part taxon-name-part-type="species" reg="jimenezi">jimenezi</tp:taxon-name-part></tp:taxon-name></italic> sp. n. = <italic><tp:taxon-name><tp:taxon-name-part taxon-name-part-type="genus" reg="Yumtaax">Yumtaax</tp:taxon-name-part> <tp:taxon-name-part taxon-name-part-type="species" reg="recticornis">recticornis</tp:taxon-name-part></tp:taxon-name></italic> VM.</p></caption><graphic xmlns:xlink="http://www.w3.org/1999/xlink" xlink:href="zookeys-667-095-g002.jpg" position="float" orientation="portrait" xlink:type="simple" id="oo_130952.jpg"/></fig><fig id="F1" position="float" orientation="portrait"><label>Figures 1–3.</label><caption><p>Morphological structures for <italic><tp:taxon-name><tp:taxon-name-part taxon-name-part-type="genus" reg="Yumtaax">Yumtaax</tp:taxon-name-part></tp:taxon-name></italic> species. <bold>1</bold> Head structures for identification of <italic><tp:taxon-name><tp:taxon-name-part taxon-name-part-type="genus" reg="Yumtaax">Yumtaax</tp:taxon-name-part></tp:taxon-name></italic> species. Central tooth of the mesofrontal structure (MSF) short (<bold>1A</bold>) versus long (<bold>1B</bold>). Eye size large in <italic><tp:taxon-name><tp:taxon-name-part taxon-name-part-type="genus" reg="Yumtaax">Yumtaax</tp:taxon-name-part> <tp:taxon-name-part taxon-name-part-type="species" reg="nebulosus">nebulosus</tp:taxon-name-part></tp:taxon-name></italic> (distal edge of the eye surpasses the distal edge of the canthus); eye size reduced in <italic><tp:taxon-name><tp:taxon-name-part taxon-name-part-type="genus" reg="Yumtaax">Y.</tp:taxon-name-part> <tp:taxon-name-part taxon-name-part-type="species" reg="cameliae">cameliae</tp:taxon-name-part></tp:taxon-name></italic> (distal edge of the eye does not surpass the distal edge of the canthus). Scale bars: 1 mm <bold>2</bold> Mesotibia showing dorsal ridge elevated at the middle and setose (lateral view) of <italic><tp:taxon-name><tp:taxon-name-part taxon-name-part-type="genus" reg="Yumtaax">Yumtaax</tp:taxon-name-part> <tp:taxon-name-part taxon-name-part-type="species" reg="cameliae">cameliae</tp:taxon-name-part></tp:taxon-name></italic> sp. n. <bold>3</bold> Head, ventral view, of <italic><tp:taxon-name><tp:taxon-name-part taxon-name-part-type="genus" reg="Yumtaax">Yumtaax</tp:taxon-name-part> <tp:taxon-name-part taxon-name-part-type="species" reg="cameliae">cameliae</tp:taxon-name-part></tp:taxon-name></italic> sp. n. showing the infraocular ridge. Scale bar: 1.5 mm</p></caption><graphic xmlns:xlink="http://www.w3.org/1999/xlink" xlink:href="zookeys-667-095-g001.jpg" position="float" orientation="portrait" xlink:type="simple" id="oo_130951.jpg"/></fig><supplementary-material xmlns:xlink="http://www.w3.org/1999/xlink" id="S2" position="float" orientation="portrait" xlink:type="simple"><label>Supplementary material 2</label><caption><p>Figure S1</p></caption><p>Data type: molecular data</p><p>Explanation note: 50% majority-rule consensus of Bayesian posterior probabilities resulting from analysis of the COI data. Bayesian posterior probabilities (PP) (&gt; 0.50) and bootstrap support (BS) (&gt; 50) are noted. <italic><tp:taxon-name><tp:taxon-name-part taxon-name-part-type="genus" reg="Yumtaax">Yumtaax</tp:taxon-name-part> <tp:taxon-name-part taxon-name-part-type="species" reg="veracrucensis">veracrucensis</tp:taxon-name-part></tp:taxon-name></italic> sp. n. = <italic><tp:taxon-name><tp:taxon-name-part taxon-name-part-type="genus" reg="Yumtaax">Yumtaax</tp:taxon-name-part></tp:taxon-name></italic> LCM; <italic><tp:taxon-name><tp:taxon-name-part taxon-name-part-type="genus" reg="Yumtaax">Yumtaax</tp:taxon-name-part> <tp:taxon-name-part taxon-name-part-type="species" reg="recticornis">recticornis</tp:taxon-name-part></tp:taxon-name></italic> = <italic><tp:taxon-name><tp:taxon-name-part taxon-name-part-type="genus" reg="Yumtaax">Yumtaax</tp:taxon-name-part> <tp:taxon-name-part taxon-name-part-type="species" reg="recticornis">recticornis</tp:taxon-name-part></tp:taxon-name></italic> OM; <italic><tp:taxon-name><tp:taxon-name-part taxon-name-part-type="genus" reg="Yumtaax">Yumtaax</tp:taxon-name-part> <tp:taxon-name-part taxon-name-part-type="species" reg="laticornis">laticornis</tp:taxon-name-part></tp:taxon-name></italic> = <italic><tp:taxon-name><tp:taxon-name-part taxon-name-part-type="genus" reg="Yumtaax">Yumtaax</tp:taxon-name-part></tp:taxon-name></italic> CM; <italic><tp:taxon-name><tp:taxon-name-part taxon-name-part-type="genus" reg="Yumtaax">Yumtaax</tp:taxon-name-part> <tp:taxon-name-part taxon-name-part-type="species" reg="cameliae">cameliae</tp:taxon-name-part></tp:taxon-name></italic> sp. n. = <italic><tp:taxon-name><tp:taxon-name-part taxon-name-part-type="genus" reg="Yumtaax">Yumtaax</tp:taxon-name-part></tp:taxon-name></italic> LM; <italic><tp:taxon-name><tp:taxon-name-part taxon-name-part-type="genus" reg="Yumtaax">Yumtaax</tp:taxon-name-part> <tp:taxon-name-part taxon-name-part-type="species" reg="jimenezi">jimenezi</tp:taxon-name-part></tp:taxon-name></italic> sp. n. = <italic><tp:taxon-name><tp:taxon-name-part taxon-name-part-type="genus" reg="Yumtaax">Yumtaax</tp:taxon-name-part> <tp:taxon-name-part taxon-name-part-type="species" reg="recticornis">recticornis</tp:taxon-name-part></tp:taxon-name></italic> VM..</p><media xlink:href="zookeys-667-095-s002.jpg" mimetype="image" mime-subtype="jpeg" position="float" orientation="portrait" xlink:type="simple" id="oo_130959.jpg"/><permissions><license xlink:type="simple"><license-p>This dataset is made available under the Open Database License (http://opendatacommons.org/licenses/odbl/1.0/). The Open Database License (ODbL) is a license agreement intended to allow users to freely share, modify, and use this Dataset while maintaining this same freedom for others, provided that the original source and author(s) are credited.</license-p></license></permissions><attrib specific-use="authors">Cristian Fernando Beza-Beza, James Beck, Pedro Reyes-Castillo, Mary Liz Jameson</attrib></supplementary-material><supplementary-material xmlns:xlink="http://www.w3.org/1999/xlink" id="S4" position="float" orientation="portrait" xlink:type="simple"><label>Supplementary material 4</label><caption><p>Figure S3</p></caption><p>Data type: molecular data</p><p>Explanation note: 50% majority-rule consensus of Bayesian posterior probabilities resulting from analysis of the 28S data. Bayesian posterior probabilities (PP) (&gt; 0.50) and bootstrap support (BS) (&gt; 50) are noted. <italic><tp:taxon-name><tp:taxon-name-part taxon-name-part-type="genus" reg="Yumtaax">Yumtaax</tp:taxon-name-part> <tp:taxon-name-part taxon-name-part-type="species" reg="veracrucensis">veracrucensis</tp:taxon-name-part></tp:taxon-name></italic> sp. n. = <italic><tp:taxon-name><tp:taxon-name-part taxon-name-part-type="genus" reg="Yumtaax">Yumtaax</tp:taxon-name-part></tp:taxon-name></italic> LCM; <italic><tp:taxon-name><tp:taxon-name-part taxon-name-part-type="genus" reg="Yumtaax">Yumtaax</tp:taxon-name-part> <tp:taxon-name-part taxon-name-part-type="species" reg="recticornis">recticornis</tp:taxon-name-part></tp:taxon-name></italic> = <italic><tp:taxon-name><tp:taxon-name-part taxon-name-part-type="genus" reg="Yumtaax">Yumtaax</tp:taxon-name-part> <tp:taxon-name-part taxon-name-part-type="species" reg="recticornis">recticornis</tp:taxon-name-part></tp:taxon-name></italic> OM; <italic><tp:taxon-name><tp:taxon-name-part taxon-name-part-type="genus" reg="Yumtaax">Yumtaax</tp:taxon-name-part> <tp:taxon-name-part taxon-name-part-type="species" reg="laticornis">laticornis</tp:taxon-name-part></tp:taxon-name></italic> = <italic><tp:taxon-name><tp:taxon-name-part taxon-name-part-type="genus" reg="Yumtaax">Yumtaax</tp:taxon-name-part></tp:taxon-name></italic> CM; <italic><tp:taxon-name><tp:taxon-name-part taxon-name-part-type="genus" reg="Yumtaax">Yumtaax</tp:taxon-name-part> <tp:taxon-name-part taxon-name-part-type="species" reg="cameliae">cameliae</tp:taxon-name-part></tp:taxon-name></italic> sp. n. = <italic><tp:taxon-name><tp:taxon-name-part taxon-name-part-type="genus" reg="Yumtaax">Yumtaax</tp:taxon-name-part></tp:taxon-name></italic> LM; <italic><tp:taxon-name><tp:taxon-name-part taxon-name-part-type="genus" reg="Yumtaax">Yumtaax</tp:taxon-name-part> <tp:taxon-name-part taxon-name-part-type="species" reg="jimenezi">jimenezi</tp:taxon-name-part></tp:taxon-name></italic> sp. n. = <italic><tp:taxon-name><tp:taxon-name-part taxon-name-part-type="genus" reg="Yumtaax">Yumtaax</tp:taxon-name-part> <tp:taxon-name-part taxon-name-part-type="species" reg="recticornis">recticornis</tp:taxon-name-part></tp:taxon-name></italic> VM.</p><media xlink:href="zookeys-667-095-s004.jpg" mimetype="image" mime-subtype="jpeg" position="float" orientation="portrait" xlink:type="simple" id="oo_130961.jpg"/><permissions><license xlink:type="simple"><license-p>This dataset is made available under the Open Database License (http://opendatacommons.org/licenses/odbl/1.0/). The Open Database License (ODbL) is a license agreement intended to allow users to freely share, modify, and use this Dataset while maintaining this same freedom for others, provided that the original source and author(s) are credited.</license-p></license></permissions><attrib specific-use="authors">Cristian Fernando Beza-Beza, James Beck, Pedro Reyes-Castillo, Mary Liz Jameson</attrib></supplementary-material></tp:treatment-sec><ref-list><ref id="B27"><mixed-citation xmlns:xlink="http://www.w3.org/1999/xlink" xlink:type="simple">
          <person-group><name name-style="western"><surname>Kaup</surname><given-names>JJ</given-names></name></person-group> (<year>1871</year>) <article-title>Monographie der Passaliden.</article-title> <source>Berliner Entomologische zeitschrift,</source> <volume>15</volume>: <fpage>1</fpage>–<lpage>125</lpage>. <ext-link xlink:type="simple" ext-link-type="doi" xlink:href="10.1002/mmnd.18710150306">https://doi.org/10.1002/mmnd.18710150306</ext-link></mixed-citation></ref><ref id="B19"><mixed-citation xmlns:xlink="http://www.w3.org/1999/xlink" xlink:type="simple">
          <person-group><name name-style="western"><surname>Gravely</surname><given-names>FH</given-names></name></person-group> (<year>1918</year>) <article-title>A contribution towards the revision of the <tp:taxon-name><tp:taxon-name-part taxon-name-part-type="family">Passalidae</tp:taxon-name-part></tp:taxon-name> of the World.</article-title> <source>Memoirs of the Indian Museum</source> <volume>7</volume>: <fpage>1</fpage>–<lpage>144</lpage>. <ext-link xlink:type="simple" ext-link-type="doi" xlink:href="10.5962/bhl.title.9238">https://doi.org/10.5962/bhl.title.9238</ext-link></mixed-citation></ref><ref id="B35"><mixed-citation xmlns:xlink="http://www.w3.org/1999/xlink" xlink:type="simple">
          <person-group><name name-style="western"><surname>Reyes-Castillo</surname><given-names>P</given-names></name></person-group> (<year>1970</year>) <tp:taxon-name><tp:taxon-name-part taxon-name-part-type="order">Coleoptera</tp:taxon-name-part></tp:taxon-name>, <tp:taxon-name><tp:taxon-name-part taxon-name-part-type="family">Passalidae</tp:taxon-name-part></tp:taxon-name>: morfología y división en grandes grupos: géneros americanos. Folia Entomologica Mexicana 20-22: 1–240.</mixed-citation></ref><ref id="B6"><mixed-citation xmlns:xlink="http://www.w3.org/1999/xlink" xlink:type="simple">
          <person-group><name name-style="western"><surname>Boucher</surname><given-names>S</given-names></name></person-group> (<year>2006</year>) <article-title>Evolution et phylogénie des coléoptères <tp:taxon-name><tp:taxon-name-part taxon-name-part-type="family">Passalidae</tp:taxon-name-part></tp:taxon-name> (<tp:taxon-name><tp:taxon-name-part taxon-name-part-type="superfamily">Scarabaeoidea</tp:taxon-name-part></tp:taxon-name>).</article-title> <source>Annale de la Société Entomologique de France</source> <volume>41</volume>: <fpage>237</fpage>–<lpage>604</lpage>. <ext-link xlink:type="simple" ext-link-type="doi" xlink:href="10.1080/00379271.2005.10697444">https://doi.org/10.1080/00379271.2005.10697444</ext-link></mixed-citation></ref><ref id="B8"><mixed-citation xmlns:xlink="http://www.w3.org/1999/xlink" xlink:type="simple">
          <person-group><name name-style="western"><surname>Burmeister</surname><given-names>HC</given-names></name></person-group> (<year>1847</year>) Handbuch der Entomologie, Vol. V, <tp:taxon-name><tp:taxon-name-part taxon-name-part-type="order">Coleoptera</tp:taxon-name-part></tp:taxon-name> <tp:taxon-name><tp:taxon-name-part taxon-name-part-type="superfamily">Lamellicornia</tp:taxon-name-part></tp:taxon-name> et Pectinicornia. Eslim. Berlin, VIII + 584 p.</mixed-citation></ref><ref id="B12"><mixed-citation xmlns:xlink="http://www.w3.org/1999/xlink" xlink:type="simple">
          <person-group><name name-style="western"><surname>Castillo</surname><given-names>C</given-names></name><name name-style="western"><surname>Reyes-Castillo</surname><given-names>P</given-names></name></person-group> (<year>1984</year>) <article-title>Biosistemática del género <italic><tp:taxon-name><tp:taxon-name-part taxon-name-part-type="genus">Petrejoides</tp:taxon-name-part></tp:taxon-name></italic> Kuwert (<tp:taxon-name><tp:taxon-name-part taxon-name-part-type="order">Coleoptera</tp:taxon-name-part></tp:taxon-name>, <tp:taxon-name><tp:taxon-name-part taxon-name-part-type="superfamily">Lamellicornia</tp:taxon-name-part></tp:taxon-name>, <tp:taxon-name><tp:taxon-name-part taxon-name-part-type="family">Passalidae</tp:taxon-name-part></tp:taxon-name>).</article-title> <source>Acta Zoologica Mexicana (nueva serie)</source> <volume>4</volume>: <fpage>1</fpage>–<lpage>84</lpage>.</mixed-citation></ref></ref-list></tp:taxon-treatment>
