# Supplementary material for: Phylogeny of the genus Yumtaax Boucher (Coleoptera, Passalidae, Proculini): Taxonomic and evolutionary implications with descriptions of three new species
Source: Zookeys. 2017 Apr 10;(667):95–129. doi: 10.3897/zookeys.667.10716 (PMC5523388; doi:10.3897/zookeys.667.10716)
Supplement: XML Treatment for Yumtaax veracrucensis [file zookeys.667.10716-treatment2.xml]

<!DOCTYPE tp:taxon-treatment
  PUBLIC "-//TaxonX//DTD Taxonomic Treatment Publishing DTD v0 20100105//EN" "tax-treatment-NSO.dtd">
<tp:taxon-treatment xmlns:tp="http://www.plazi.org/taxpub"><tp:treatment-meta><kwd-group><label>Taxon classification</label><kwd><named-content xmlns:xlink="http://www.w3.org/1999/xlink" content-type="kingdom">Animalia</named-content></kwd><kwd><named-content xmlns:xlink="http://www.w3.org/1999/xlink" content-type="order">Coleoptera</named-content></kwd><kwd><named-content xmlns:xlink="http://www.w3.org/1999/xlink" content-type="family">Passalidae</named-content></kwd></kwd-group><mixed-citation publication-type="journal"><person-group><name><surname>Beza-Beza</surname><given-names>Cristian Fernando</given-names></name><name><surname>Beck</surname><given-names>James</given-names></name><name><surname>Reyes-Castillo</surname><given-names>Pedro</given-names></name><name><surname>Jameson</surname><given-names>Mary Liz</given-names></name></person-group><article-title>Phylogeny of the genus <italic><tp:taxon-name><tp:taxon-name-part taxon-name-part-type="genus" reg="Yumtaax">Yumtaax</tp:taxon-name-part></tp:taxon-name></italic> Boucher (<tp:taxon-name><tp:taxon-name-part taxon-name-part-type="order">Coleoptera</tp:taxon-name-part></tp:taxon-name>, <tp:taxon-name><tp:taxon-name-part taxon-name-part-type="family">Passalidae</tp:taxon-name-part></tp:taxon-name>, <tp:taxon-name><tp:taxon-name-part taxon-name-part-type="tribe">Proculini</tp:taxon-name-part></tp:taxon-name>): Taxonomic and evolutionary implications with descriptions of three new species</article-title><source>Zookeys</source><day>10</day><month>4</month><year>2017</year><volume>2017</volume><issue>667</issue><fpage>95</fpage><lpage>129</lpage><pub-id pub-id-type="doi">10.3897/zookeys.667.10716</pub-id></mixed-citation></tp:treatment-meta><tp:nomenclature><tp:taxon-name>
              <tp:taxon-name-part taxon-name-part-type="genus" reg="Yumtaax">Yumtaax</tp:taxon-name-part>
              <tp:taxon-name-part taxon-name-part-type="species" reg="veracrucensis">veracrucensis</tp:taxon-name-part>
              <object-id xmlns:xlink="http://www.w3.org/1999/xlink" content-type="zoobank" xlink:type="simple">http://zoobank.org/E98FFCB6-66DD-4281-9DEF-400E0063359B</object-id>
            </tp:taxon-name><tp:taxon-authority>Beza-Beza, Reyes-Castillo &amp; Jameson</tp:taxon-authority><tp:taxon-status xmlns:xlink="http://www.w3.org/1999/xlink" xlink:type="simple">sp. n.</tp:taxon-status></tp:nomenclature><tp:treatment-sec sec-type="material" id="SECID0EMRBI"><title>Material examined.</title><p>Seven type specimens (two males, four females, and two sex unknown).</p><p>
              <italic>Holotype</italic> ♂. MEXICO: Veracruz, Municipio de Coatepec, Reserva de La Cortadura, 1895–1900 msnm, bosque mesófilo de montaña, colecta en un tronco podrido, interior del bosque, V-2-2005 (<italic>P. Reyes-Castillo</italic>) (IEXA).</p><p>
              <italic>Paratypes.</italic> MEXICO: 1 ♂, 3 ♀. Veracruz, Municipio de Coatepec, Reserva de La Cortadura, 1895-1900 msnm, bosque mesófilo de montaña, colecta en un tronco podrido, interior del bosque, V-2-2005 (<italic>P. Reyes-Castillo</italic>) (IEXA, CFBB). Chiconquiaco: 1 ♂. Veracruz. Congr. La Guacamaya, X-6-2008 (<italic>P. Rojas</italic>); 2 sex unknown Near La Parra, IX-17-1995 (<italic>J. Bueno</italic>); One paratype is molecular voucher CB0035 (CFBB).</p></tp:treatment-sec><tp:treatment-sec sec-type="diagnosis" id="SECID0EBSBI"><title>Diagnosis.</title><p>
              <italic><tp:taxon-name><tp:taxon-name-part taxon-name-part-type="genus" reg="Yumtaax">Yumtaax</tp:taxon-name-part> <tp:taxon-name-part taxon-name-part-type="species" reg="veracrucensis">veracrucensis</tp:taxon-name-part></tp:taxon-name></italic> is a small (17.5–20.0 mm), macropterous species that is a member of the <italic><tp:taxon-name><tp:taxon-name-part taxon-name-part-type="genus" reg="Yumtaax">Y.</tp:taxon-name-part> <tp:taxon-name-part taxon-name-part-type="species" reg="imbellis">imbellis</tp:taxon-name-part></tp:taxon-name></italic> clade (Fig. <xref ref-type="fig" rid="F2">4</xref>). This species is diagnosed by the following character combination: the clypeus is vertical (shared with <italic><tp:taxon-name><tp:taxon-name-part taxon-name-part-type="genus" reg="Yumtaax">Y.</tp:taxon-name-part> <tp:taxon-name-part taxon-name-part-type="species" reg="laticornis">laticornis</tp:taxon-name-part></tp:taxon-name></italic>, <italic><tp:taxon-name><tp:taxon-name-part taxon-name-part-type="genus" reg="Yumtaax">Y.</tp:taxon-name-part> <tp:taxon-name-part taxon-name-part-type="species" reg="cameliae">cameliae</tp:taxon-name-part></tp:taxon-name></italic>; inclined in other members of <italic><tp:taxon-name><tp:taxon-name-part taxon-name-part-type="genus" reg="Yumtaax">Yumtaax</tp:taxon-name-part></tp:taxon-name></italic>) and with the anterior border straight (shared with other members of <italic><tp:taxon-name><tp:taxon-name-part taxon-name-part-type="genus" reg="Yumtaax">Yumtaax</tp:taxon-name-part></tp:taxon-name></italic> except for <italic><tp:taxon-name><tp:taxon-name-part taxon-name-part-type="genus" reg="Yumtaax">Y.</tp:taxon-name-part> <tp:taxon-name-part taxon-name-part-type="species" reg="recticornis">recticornis</tp:taxon-name-part></tp:taxon-name></italic> and <italic><tp:taxon-name><tp:taxon-name-part taxon-name-part-type="genus" reg="Yumtaax">Y.</tp:taxon-name-part> <tp:taxon-name-part taxon-name-part-type="species" reg="olmecae">olmecae</tp:taxon-name-part></tp:taxon-name></italic> that have a concave anterior border); mesofrontal structure (MFS) of the “falsus” type (see <xref ref-type="bibr" rid="B35">Reyes-Castillo 1970</xref>) (shared with all members of <italic><tp:taxon-name><tp:taxon-name-part taxon-name-part-type="genus" reg="Yumtaax">Yumtaax</tp:taxon-name-part></tp:taxon-name></italic> except <italic><tp:taxon-name><tp:taxon-name-part taxon-name-part-type="genus" reg="Yumtaax">Y.</tp:taxon-name-part> <tp:taxon-name-part taxon-name-part-type="species" reg="cameliae">cameliae</tp:taxon-name-part></tp:taxon-name></italic> which has the MFS of the “striatopunctatus” type) with the central tooth largely free (shared with <italic><tp:taxon-name><tp:taxon-name-part taxon-name-part-type="genus" reg="Yumtaax">Y.</tp:taxon-name-part> <tp:taxon-name-part taxon-name-part-type="species" reg="recticornis">recticornis</tp:taxon-name-part></tp:taxon-name></italic>, <italic><tp:taxon-name><tp:taxon-name-part taxon-name-part-type="genus" reg="Yumtaax">Y.</tp:taxon-name-part> <tp:taxon-name-part taxon-name-part-type="species" reg="laticornis">laticornis</tp:taxon-name-part></tp:taxon-name></italic>, <italic><tp:taxon-name><tp:taxon-name-part taxon-name-part-type="genus" reg="Yumtaax">Y.</tp:taxon-name-part> <tp:taxon-name-part taxon-name-part-type="species" reg="cameliae">cameliae</tp:taxon-name-part></tp:taxon-name></italic>, <italic><tp:taxon-name><tp:taxon-name-part taxon-name-part-type="genus" reg="Yumtaax">Y.</tp:taxon-name-part> <tp:taxon-name-part taxon-name-part-type="species" reg="mazatecus">mazatecus</tp:taxon-name-part></tp:taxon-name></italic>; fused with frontal ridges in <italic><tp:taxon-name><tp:taxon-name-part taxon-name-part-type="genus" reg="Yumtaax">Y.</tp:taxon-name-part> <tp:taxon-name-part taxon-name-part-type="species" reg="jimenezi">jimenezi</tp:taxon-name-part></tp:taxon-name></italic>, <italic><tp:taxon-name><tp:taxon-name-part taxon-name-part-type="genus" reg="Yumtaax">Y.</tp:taxon-name-part> <tp:taxon-name-part taxon-name-part-type="species" reg="imbellis">imbellis</tp:taxon-name-part></tp:taxon-name></italic>, <italic><tp:taxon-name><tp:taxon-name-part taxon-name-part-type="genus" reg="Yumtaax">Y.</tp:taxon-name-part> <tp:taxon-name-part taxon-name-part-type="species" reg="nebulosus">nebulosus</tp:taxon-name-part></tp:taxon-name></italic>, <italic><tp:taxon-name><tp:taxon-name-part taxon-name-part-type="genus" reg="Yumtaax">Y.</tp:taxon-name-part> <tp:taxon-name-part taxon-name-part-type="species" reg="olmecae">olmecae</tp:taxon-name-part></tp:taxon-name></italic>), directed anteriorly (shared with <italic><tp:taxon-name><tp:taxon-name-part taxon-name-part-type="genus" reg="Yumtaax">Y.</tp:taxon-name-part> <tp:taxon-name-part taxon-name-part-type="species" reg="laticornis">laticornis</tp:taxon-name-part></tp:taxon-name></italic>; directed dorsally in <italic><tp:taxon-name><tp:taxon-name-part taxon-name-part-type="genus" reg="Yumtaax">Y.</tp:taxon-name-part> <tp:taxon-name-part taxon-name-part-type="species" reg="recticornis">recticornis</tp:taxon-name-part></tp:taxon-name></italic>, <italic><tp:taxon-name><tp:taxon-name-part taxon-name-part-type="genus" reg="Yumtaax">Y.</tp:taxon-name-part> <tp:taxon-name-part taxon-name-part-type="species" reg="imbellis">imbellis</tp:taxon-name-part></tp:taxon-name></italic>, <italic><tp:taxon-name><tp:taxon-name-part taxon-name-part-type="genus" reg="Yumtaax">Y.</tp:taxon-name-part> <tp:taxon-name-part taxon-name-part-type="species" reg="nebulosus">nebulosus</tp:taxon-name-part></tp:taxon-name></italic>, <italic><tp:taxon-name><tp:taxon-name-part taxon-name-part-type="genus" reg="Yumtaax">Y.</tp:taxon-name-part> <tp:taxon-name-part taxon-name-part-type="species" reg="olmecae">olmecae</tp:taxon-name-part></tp:taxon-name></italic>; directed dorsally and anteriorly in <italic><tp:taxon-name><tp:taxon-name-part taxon-name-part-type="genus" reg="Yumtaax">Y.</tp:taxon-name-part> <tp:taxon-name-part taxon-name-part-type="species" reg="jimenezi">jimenezi</tp:taxon-name-part></tp:taxon-name></italic>, <italic><tp:taxon-name><tp:taxon-name-part taxon-name-part-type="genus" reg="Yumtaax">Y.</tp:taxon-name-part> <tp:taxon-name-part taxon-name-part-type="species" reg="mazatecus">mazatecus</tp:taxon-name-part></tp:taxon-name></italic>; elevated in the posterior half bending abruptly forward in the anterior half in <italic><tp:taxon-name><tp:taxon-name-part taxon-name-part-type="genus" reg="Yumtaax">Y.</tp:taxon-name-part> <tp:taxon-name-part taxon-name-part-type="species" reg="cameliae">cameliae</tp:taxon-name-part></tp:taxon-name></italic>), and reaching the frontoclypeal suture (shared with <italic><tp:taxon-name><tp:taxon-name-part taxon-name-part-type="genus" reg="Yumtaax">Y.</tp:taxon-name-part> <tp:taxon-name-part taxon-name-part-type="species" reg="laticornis">laticornis</tp:taxon-name-part></tp:taxon-name></italic>, <italic><tp:taxon-name><tp:taxon-name-part taxon-name-part-type="genus" reg="Yumtaax">Y.</tp:taxon-name-part> <tp:taxon-name-part taxon-name-part-type="species" reg="cameliae">cameliae</tp:taxon-name-part></tp:taxon-name></italic>; not reaching the clypeus in other members of <italic><tp:taxon-name><tp:taxon-name-part taxon-name-part-type="genus" reg="Yumtaax">Yumtaax</tp:taxon-name-part></tp:taxon-name></italic>); and reduced eyes (shared with <italic><tp:taxon-name><tp:taxon-name-part taxon-name-part-type="genus" reg="Yumtaax">Y.</tp:taxon-name-part> <tp:taxon-name-part taxon-name-part-type="species" reg="cameliae">cameliae</tp:taxon-name-part></tp:taxon-name></italic>, <italic><tp:taxon-name><tp:taxon-name-part taxon-name-part-type="genus" reg="Yumtaax">Y.</tp:taxon-name-part> <tp:taxon-name-part taxon-name-part-type="species" reg="jimenezi">jimenezi</tp:taxon-name-part></tp:taxon-name></italic>, <!--PageBreak--><italic><tp:taxon-name><tp:taxon-name-part taxon-name-part-type="genus" reg="Yumtaax">Y.</tp:taxon-name-part> <tp:taxon-name-part taxon-name-part-type="species" reg="nebulosus">nebulosus</tp:taxon-name-part></tp:taxon-name></italic>, <italic><tp:taxon-name><tp:taxon-name-part taxon-name-part-type="genus" reg="Yumtaax">Y.</tp:taxon-name-part> <tp:taxon-name-part taxon-name-part-type="species" reg="olmecae">olmecae</tp:taxon-name-part></tp:taxon-name></italic>; large in <italic><tp:taxon-name><tp:taxon-name-part taxon-name-part-type="genus" reg="Yumtaax">Y.</tp:taxon-name-part> <tp:taxon-name-part taxon-name-part-type="species" reg="recticornis">recticornis</tp:taxon-name-part></tp:taxon-name></italic>, <italic><tp:taxon-name><tp:taxon-name-part taxon-name-part-type="genus" reg="Yumtaax">Y.</tp:taxon-name-part> <tp:taxon-name-part taxon-name-part-type="species" reg="imbellis">imbellis</tp:taxon-name-part></tp:taxon-name></italic>; strongly reduced in <italic><tp:taxon-name><tp:taxon-name-part taxon-name-part-type="genus" reg="Yumtaax">Y.</tp:taxon-name-part> <tp:taxon-name-part taxon-name-part-type="species" reg="laticornis">laticornis</tp:taxon-name-part></tp:taxon-name></italic>, <italic><tp:taxon-name><tp:taxon-name-part taxon-name-part-type="genus" reg="Yumtaax">Y.</tp:taxon-name-part> <tp:taxon-name-part taxon-name-part-type="species" reg="mazatecus">mazatecus</tp:taxon-name-part></tp:taxon-name></italic>).</p></tp:treatment-sec><tp:treatment-sec sec-type="description" id="SECID0EX5BI"><title>Dimensions</title><p>
              <bold>(mm) (n = 4).</bold> Total length 17.5–20.0 (<italic>χ</italic> = 19.0); elytral length 10.5–11.5 (χ = 11.0); pronotal length 4.0–5.0 (χ = 4.5); pronotal width 5.0–6.5 (χ = 6.0); humeral width 5.0–6.5 (χ = 6.0).</p></tp:treatment-sec><tp:treatment-sec sec-type="description" id="SECID0EB6BI"><title>Description of holotype</title><p>
              <bold>(Fig. <xref ref-type="fig" rid="F4">6</xref>).</bold> Head (Fig. <xref ref-type="fig" rid="F4">6C</xref>). Labrum: anterior border concave, dorsal surface smooth and glabrous medially, punctate and setose apicolaterally, apically, and basally; anterior edge excavated. Clypeus: vertical, rectangular, flat, shiny, and smooth. Frontoclypeal suture: straight, and opaque; external tubercles rounded, directed anteriorly and laterally. Frontal area: horizontal, flat, smooth and shiny, frontal ridges weak finishing in inner tubercles; inner tubercles smaller than external tubercles. Frontal fossae: punctate and setose. Mesofrontal structure (MFS): of the “falsus” type (see <xref ref-type="bibr" rid="B35">Reyes-Castillo 1970</xref>); base subparallel, slightly narrower than MFS’ lateral ridges; center horn long with apex acute, largely free and directed anteriorly (Fig. <xref ref-type="fig" rid="F4">6D</xref>), surpass<!--PageBreak-->ing posterior margin of clypeus, dorsally with sparse micro-punctures; base of the center horn wide, narrowing gradually until apex; dorsal fossa present at the base of MFS. Occipital fossa: shallow posteriorly and deeper laterally connected with the frontal fossae. Posterior occipital sulcus sinuate. Supraorbital ridge: bituberculate, tubercles of similar size; posterior half of supraorbital ridge not bifurcated. Canthus: with apex rounded, almost oblique, covering 1/3 of the eye, not expanded distally. Eyes: reduced (distal edge of the eye not reaching the distal edge of the canthus), width = 0.3 mm (each eye). Head width = 3.0 mm. Ratio of sums of both eyes widths/total head width = 0.2; postocular area punctate and setose. Ligula: tridentate, central tooth surpassing apex of lateral teeth; lateral teeth rounded; setose punctures present in discal area; posterior border convex. Mentum: lateral lobes rounded and wide, with setose punctures. Basomedial portion protruding ventrally; anterior border at the middle convex; basal fossae present with setose punctures. Hypostomal process: without lateral depression; separated from the mentum by a distance shorter than the width of the anterior width of the hypostomal process. Infraocular ridge (e.g., Fig. <xref ref-type="fig" rid="F1">3</xref>): short, weak, and wide anteriorly. Mandible: with 3 apical teeth; internal tooth in left mandible tridentate; dorsal tooth occupies at least half length of the mandible. Pronotum: anterior angles rounded. Anterior fossae of marginal sulcus punctate. Lateral fossae without punctures. Marginal groove lacking punctures. Prosternum: opaque; prosternellum with anterior and lateral edges rugose and opaque, anteriorly and posteriorly shiny. Scutellum: smooth and glabrous. Mesosternum: with anterior-lateral areas opaque. Metasternum: with setae anterolaterally, lacking punctures in lateral margins of metasternal disc. Lateral fossae wide posteriorly with setose punctuations. Elytra: anterior border straight. Meeting point of striae 1-10 (see <xref ref-type="bibr" rid="B35">Reyes-Castillo 1970</xref>) with one line of punctures. Wings: well developed. Legs: femur I with longitudinal anteroventral groove weakly developed, not reaching the distal part of the femur, posteroventral half pubescent; setae long, sparse, reddish. Abdomen: last sternite with marginal groove incomplete (Fig. <xref ref-type="fig" rid="F4">6B</xref>). Aedeagus (Fig. <xref ref-type="fig" rid="F4">6E, F</xref>): in dorsal view phallus elongated (longer than wider). In ventral view distal edges of the phallus more or less at the same level of distal edges of parameres.</p></tp:treatment-sec><tp:treatment-sec sec-type="variation" id="SECID0EMACI"><title>Variation.</title><p>Paratypes vary from the holotype by the following characteristics: internal tubercles weak to obsolete; frontal fossae glabrous or setose; ratio of eyes to head width vary between 0.19 and 0.22; basal fossae of mentum strong, opaque and glabrous or shiny and with setose punctures; infraocular ridge weak or absent; femur I with longitudinal antero-ventral groove weakly developed to obsolete.</p></tp:treatment-sec><tp:treatment-sec sec-type="etymology" id="SECID0ERACI"><title>Etymology.</title><p>This species is named after its home state of Veracruz in Mexico.</p></tp:treatment-sec><tp:treatment-sec sec-type="distribution" id="SECID0EWACI"><title>Distribution.</title><p>This species is known from cloud forest between around 1900 m in the transverse neo-volcanic system, Mexico. The surrounding states and areas in which this species is distributed have been well-collected, and <italic><tp:taxon-name><tp:taxon-name-part taxon-name-part-type="genus" reg="Yumtaax">Y.</tp:taxon-name-part> <tp:taxon-name-part taxon-name-part-type="species" reg="veracrucensis">veracrucensis</tp:taxon-name-part></tp:taxon-name></italic> has only been found at three localities in Veracruz, Mexico: La Cortadura Natural Reserve near Coatepec; Chiconquiaco (near La Parra); and the road between Las Minas and Xalapa; Chiconquiaco; Congr. La Guacamaya (<named-content xmlns:xlink="http://www.w3.org/1999/xlink" content-type="dwc:verbatimCoordinates" xlink:type="simple"><named-content content-type="geo-json" specific-use="{&#34;type&#34;:&#34;Point&#34;,&#34;coordinates&#34;:[-96.800472,19.764278]}" id="NCID0EKBCI" xlink:type="simple">19°45'51.4"N, 96°48'1.7"W</named-content></named-content>).</p></tp:treatment-sec><tp:treatment-sec sec-type="remarks" id="SECID0EPBCI"><title>Remarks.</title><p>Specimens of <italic><tp:taxon-name><tp:taxon-name-part taxon-name-part-type="genus" reg="Yumtaax">Y.</tp:taxon-name-part> <tp:taxon-name-part taxon-name-part-type="species" reg="veracrucensis">veracrucensis</tp:taxon-name-part></tp:taxon-name></italic> were originally identified as <italic><tp:taxon-name><tp:taxon-name-part taxon-name-part-type="genus" reg="Petrejoides">P.</tp:taxon-name-part> <tp:taxon-name-part taxon-name-part-type="species" reg="orizabae">orizabae</tp:taxon-name-part></tp:taxon-name></italic> and were collected in Reserva La Cortadura in Coatepec, Veracruz, Mexico. Based on <!--PageBreak-->our phylogenetic analysis, <italic><tp:taxon-name><tp:taxon-name-part taxon-name-part-type="genus" reg="Yumtaax">Y.</tp:taxon-name-part> <tp:taxon-name-part taxon-name-part-type="species" reg="veracrucensis">veracrucensis</tp:taxon-name-part></tp:taxon-name></italic> (<italic><tp:taxon-name><tp:taxon-name-part taxon-name-part-type="genus" reg="Yumtaax">Y.</tp:taxon-name-part></tp:taxon-name></italic> LCM) and <italic><tp:taxon-name><tp:taxon-name-part taxon-name-part-type="genus" reg="Yumtaax">Y.</tp:taxon-name-part> <tp:taxon-name-part taxon-name-part-type="species" reg="imbellis">imbellis</tp:taxon-name-part></tp:taxon-name></italic> are potential sister species (Fig. <xref ref-type="fig" rid="F2">4</xref>; PP 0.99/BS 90). Molecular distinctiveness and form of the dorsal ridge in tibia II (as in all species of <italic><tp:taxon-name><tp:taxon-name-part taxon-name-part-type="genus" reg="Yumtaax">Yumtaax</tp:taxon-name-part></tp:taxon-name></italic>) provide support that this is a distinct species within the genus <italic><tp:taxon-name><tp:taxon-name-part taxon-name-part-type="genus" reg="Yumtaax">Yumtaax</tp:taxon-name-part></tp:taxon-name></italic>.</p><fig id="F4" position="float" orientation="portrait"><label>Figure 6.</label><caption><p>
          <italic><tp:taxon-name><tp:taxon-name-part taxon-name-part-type="genus" reg="Yumtaax">Yumtaax</tp:taxon-name-part> <tp:taxon-name-part taxon-name-part-type="species" reg="veracrucensis">veracrucensis</tp:taxon-name-part></tp:taxon-name></italic> Beza-Beza, Reyes-Castillo &amp; Jameson, sp. n., holotype: <bold>A</bold> dorsal habitus <bold>B</bold> ventral habitus <bold>C</bold> dorsal view of pronotum and head <bold>D</bold> lateral view of pronotum and head <bold>E</bold> lateral view of aedeagus <bold>F</bold> ventral view of aedeagus.</p></caption><graphic xmlns:xlink="http://www.w3.org/1999/xlink" xlink:href="zookeys-667-095-g004.jpg" position="float" orientation="portrait" xlink:type="simple" id="oo_130954.jpg"/></fig></tp:treatment-sec><tp:treatment-sec><!--Section generated to contain objects referenced in tp:taxon-treatment.--><fig id="F2" position="float" orientation="portrait"><label>Figure 4.</label><caption><p>50% majority-rule consensus of Bayesian posterior probabilities resulting from analysis of the combined data. Bayesian posterior probabilities (PP) (&gt; 0.50) and bootstrap support (BS) (&gt; 50) are noted. <italic><tp:taxon-name><tp:taxon-name-part taxon-name-part-type="genus" reg="Yumtaax">Yumtaax</tp:taxon-name-part> <tp:taxon-name-part taxon-name-part-type="species" reg="veracrucensis">veracrucensis</tp:taxon-name-part></tp:taxon-name></italic> sp. n. = <italic><tp:taxon-name><tp:taxon-name-part taxon-name-part-type="genus" reg="Yumtaax">Yumtaax</tp:taxon-name-part></tp:taxon-name></italic> LCM; <italic><tp:taxon-name><tp:taxon-name-part taxon-name-part-type="genus" reg="Yumtaax">Yumtaax</tp:taxon-name-part> <tp:taxon-name-part taxon-name-part-type="species" reg="recticornis">recticornis</tp:taxon-name-part></tp:taxon-name></italic> = <italic><tp:taxon-name><tp:taxon-name-part taxon-name-part-type="genus" reg="Yumtaax">Yumtaax</tp:taxon-name-part> <tp:taxon-name-part taxon-name-part-type="species" reg="recticornis">recticornis</tp:taxon-name-part></tp:taxon-name></italic> OM; <italic><tp:taxon-name><tp:taxon-name-part taxon-name-part-type="genus" reg="Yumtaax">Yumtaax</tp:taxon-name-part> <tp:taxon-name-part taxon-name-part-type="species" reg="laticornis">laticornis</tp:taxon-name-part></tp:taxon-name></italic> = <italic><tp:taxon-name><tp:taxon-name-part taxon-name-part-type="genus" reg="Yumtaax">Yumtaax</tp:taxon-name-part></tp:taxon-name></italic> CM; <italic><tp:taxon-name><tp:taxon-name-part taxon-name-part-type="genus" reg="Yumtaax">Yumtaax</tp:taxon-name-part> <tp:taxon-name-part taxon-name-part-type="species" reg="cameliae">cameliae</tp:taxon-name-part></tp:taxon-name></italic> sp. n. = <italic><tp:taxon-name><tp:taxon-name-part taxon-name-part-type="genus" reg="Yumtaax">Yumtaax</tp:taxon-name-part></tp:taxon-name></italic> LM; <italic><tp:taxon-name><tp:taxon-name-part taxon-name-part-type="genus" reg="Yumtaax">Yumtaax</tp:taxon-name-part> <tp:taxon-name-part taxon-name-part-type="species" reg="jimenezi">jimenezi</tp:taxon-name-part></tp:taxon-name></italic> sp. n. = <italic><tp:taxon-name><tp:taxon-name-part taxon-name-part-type="genus" reg="Yumtaax">Yumtaax</tp:taxon-name-part> <tp:taxon-name-part taxon-name-part-type="species" reg="recticornis">recticornis</tp:taxon-name-part></tp:taxon-name></italic> VM.</p></caption><graphic xmlns:xlink="http://www.w3.org/1999/xlink" xlink:href="zookeys-667-095-g002.jpg" position="float" orientation="portrait" xlink:type="simple" id="oo_130952.jpg"/></fig><fig id="F1" position="float" orientation="portrait"><label>Figures 1–3.</label><caption><p>Morphological structures for <italic><tp:taxon-name><tp:taxon-name-part taxon-name-part-type="genus" reg="Yumtaax">Yumtaax</tp:taxon-name-part></tp:taxon-name></italic> species. <bold>1</bold> Head structures for identification of <italic><tp:taxon-name><tp:taxon-name-part taxon-name-part-type="genus" reg="Yumtaax">Yumtaax</tp:taxon-name-part></tp:taxon-name></italic> species. Central tooth of the mesofrontal structure (MSF) short (<bold>1A</bold>) versus long (<bold>1B</bold>). Eye size large in <italic><tp:taxon-name><tp:taxon-name-part taxon-name-part-type="genus" reg="Yumtaax">Yumtaax</tp:taxon-name-part> <tp:taxon-name-part taxon-name-part-type="species" reg="nebulosus">nebulosus</tp:taxon-name-part></tp:taxon-name></italic> (distal edge of the eye surpasses the distal edge of the canthus); eye size reduced in <italic><tp:taxon-name><tp:taxon-name-part taxon-name-part-type="genus" reg="Yumtaax">Y.</tp:taxon-name-part> <tp:taxon-name-part taxon-name-part-type="species" reg="cameliae">cameliae</tp:taxon-name-part></tp:taxon-name></italic> (distal edge of the eye does not surpass the distal edge of the canthus). Scale bars: 1 mm <bold>2</bold> Mesotibia showing dorsal ridge elevated at the middle and setose (lateral view) of <italic><tp:taxon-name><tp:taxon-name-part taxon-name-part-type="genus" reg="Yumtaax">Yumtaax</tp:taxon-name-part> <tp:taxon-name-part taxon-name-part-type="species" reg="cameliae">cameliae</tp:taxon-name-part></tp:taxon-name></italic> sp. n. <bold>3</bold> Head, ventral view, of <italic><tp:taxon-name><tp:taxon-name-part taxon-name-part-type="genus" reg="Yumtaax">Yumtaax</tp:taxon-name-part> <tp:taxon-name-part taxon-name-part-type="species" reg="cameliae">cameliae</tp:taxon-name-part></tp:taxon-name></italic> sp. n. showing the infraocular ridge. Scale bar: 1.5 mm</p></caption><graphic xmlns:xlink="http://www.w3.org/1999/xlink" xlink:href="zookeys-667-095-g001.jpg" position="float" orientation="portrait" xlink:type="simple" id="oo_130951.jpg"/></fig></tp:treatment-sec><ref-list><ref id="B35"><mixed-citation xmlns:xlink="http://www.w3.org/1999/xlink" xlink:type="simple">
          <person-group><name name-style="western"><surname>Reyes-Castillo</surname><given-names>P</given-names></name></person-group> (<year>1970</year>) <tp:taxon-name><tp:taxon-name-part taxon-name-part-type="order">Coleoptera</tp:taxon-name-part></tp:taxon-name>, <tp:taxon-name><tp:taxon-name-part taxon-name-part-type="family">Passalidae</tp:taxon-name-part></tp:taxon-name>: morfología y división en grandes grupos: géneros americanos. Folia Entomologica Mexicana 20-22: 1–240.</mixed-citation></ref></ref-list></tp:taxon-treatment>
