# Supplementary material for: Phylogeny of the genus Yumtaax Boucher (Coleoptera, Passalidae, Proculini): Taxonomic and evolutionary implications with descriptions of three new species
Source: Zookeys. 2017 Apr 10;(667):95–129. doi: 10.3897/zookeys.667.10716 (PMC5523388; doi:10.3897/zookeys.667.10716)
Supplement: XML Treatment for Yumtaax laticornis [file zookeys.667.10716-treatment3.xml]

<!DOCTYPE tp:taxon-treatment
  PUBLIC "-//TaxonX//DTD Taxonomic Treatment Publishing DTD v0 20100105//EN" "tax-treatment-NSO.dtd">
<tp:taxon-treatment xmlns:tp="http://www.plazi.org/taxpub"><tp:treatment-meta><kwd-group><label>Taxon classification</label><kwd><named-content xmlns:xlink="http://www.w3.org/1999/xlink" content-type="kingdom">Animalia</named-content></kwd><kwd><named-content xmlns:xlink="http://www.w3.org/1999/xlink" content-type="order">Coleoptera</named-content></kwd><kwd><named-content xmlns:xlink="http://www.w3.org/1999/xlink" content-type="family">Passalidae</named-content></kwd></kwd-group><mixed-citation publication-type="journal"><person-group><name><surname>Beza-Beza</surname><given-names>Cristian Fernando</given-names></name><name><surname>Beck</surname><given-names>James</given-names></name><name><surname>Reyes-Castillo</surname><given-names>Pedro</given-names></name><name><surname>Jameson</surname><given-names>Mary Liz</given-names></name></person-group><article-title>Phylogeny of the genus <italic><tp:taxon-name><tp:taxon-name-part taxon-name-part-type="genus" reg="Yumtaax">Yumtaax</tp:taxon-name-part></tp:taxon-name></italic> Boucher (<tp:taxon-name><tp:taxon-name-part taxon-name-part-type="order">Coleoptera</tp:taxon-name-part></tp:taxon-name>, <tp:taxon-name><tp:taxon-name-part taxon-name-part-type="family">Passalidae</tp:taxon-name-part></tp:taxon-name>, <tp:taxon-name><tp:taxon-name-part taxon-name-part-type="tribe">Proculini</tp:taxon-name-part></tp:taxon-name>): Taxonomic and evolutionary implications with descriptions of three new species</article-title><source>Zookeys</source><day>10</day><month>4</month><year>2017</year><volume>2017</volume><issue>667</issue><fpage>95</fpage><lpage>129</lpage><pub-id pub-id-type="doi">10.3897/zookeys.667.10716</pub-id></mixed-citation></tp:treatment-meta><tp:nomenclature><tp:taxon-name>
              <tp:taxon-name-part taxon-name-part-type="genus" reg="Yumtaax">Yumtaax</tp:taxon-name-part>
              <tp:taxon-name-part taxon-name-part-type="species" reg="laticornis">laticornis</tp:taxon-name-part>
            </tp:taxon-name><tp:taxon-authority>(Truqui, 1857)</tp:taxon-authority><tp:nomenclature-citation-list><tp:nomenclature-citation><tp:taxon-name>
                  <tp:taxon-name-part taxon-name-part-type="genus" reg="Passalus">Passalus</tp:taxon-name-part> <tp:taxon-name-part taxon-name-part-type="species" reg="laticornis">laticornis</tp:taxon-name-part></tp:taxon-name><comment>Truqui, 1857: 262, 316.</comment></tp:nomenclature-citation><tp:nomenclature-citation><tp:taxon-name>
                  <tp:taxon-name-part taxon-name-part-type="genus" reg="Pseudacanthus">Pseudacanthus</tp:taxon-name-part> <tp:taxon-name-part taxon-name-part-type="species" reg="laticornis">laticornis</tp:taxon-name-part></tp:taxon-name><comment>(Truqui) [comb. n. by <xref ref-type="bibr" rid="B27">Kaup 1871</xref>: 72, 74].</comment></tp:nomenclature-citation><tp:nomenclature-citation><tp:taxon-name>
                  <tp:taxon-name-part taxon-name-part-type="genus" reg="Petrejoides">Petrejoides</tp:taxon-name-part> <tp:taxon-name-part taxon-name-part-type="species" reg="laticornis">laticornis</tp:taxon-name-part></tp:taxon-name><comment>(Truqui) [comb. n. by <xref ref-type="bibr" rid="B35">Reyes-Castillo 1970</xref>: 125].</comment></tp:nomenclature-citation><tp:nomenclature-citation><tp:taxon-name>
                  <tp:taxon-name-part taxon-name-part-type="genus" reg="Yumtaax">Yumtaax</tp:taxon-name-part> <tp:taxon-name-part taxon-name-part-type="species" reg="laticornis">laticornis</tp:taxon-name-part></tp:taxon-name><comment>(Truqui) [comb. n. by <xref ref-type="bibr" rid="B6">Boucher 2006</xref>: 348].</comment></tp:nomenclature-citation></tp:nomenclature-citation-list></tp:nomenclature><tp:treatment-sec sec-type="material" id="SECID0EDICI"><title>Material examined.</title><p>Holotype and 31 non-type specimens.</p><p>
              <italic>Holotype</italic> ♂. MEXICO: Jacale, 1708 (<italic>Sallé</italic>) (BMNH).</p><p>
              <italic>Non-type specimens</italic> (31 total): 2 ♂, 20 ♀, 9 unknown. MEXICO: Veracruz, Calcahualco, Tecuanapa, bosque mesófilo, alt. 2200 m, VI 1992 (<italic>Capistrán, Delgado</italic>) (IEXA; CFBB).</p></tp:treatment-sec><tp:treatment-sec sec-type="diagnosis" id="SECID0EUICI"><title>Diagnosis.</title><p>
              <italic><tp:taxon-name><tp:taxon-name-part taxon-name-part-type="genus" reg="Yumtaax">Yumtaax</tp:taxon-name-part> <tp:taxon-name-part taxon-name-part-type="species" reg="laticornis">laticornis</tp:taxon-name-part></tp:taxon-name></italic> is a large (24.5–33.0 mm) brachypterous species and is part of the <italic><tp:taxon-name><tp:taxon-name-part taxon-name-part-type="genus" reg="Yumtaax">Yumtaax</tp:taxon-name-part> <tp:taxon-name-part taxon-name-part-type="species" reg="laticornis">laticornis</tp:taxon-name-part></tp:taxon-name></italic> clade (Fig. <xref ref-type="fig" rid="F2">4</xref>). This species is diagnosed by the following character combination: the clypeus is vertical (shared with <italic><tp:taxon-name><tp:taxon-name-part taxon-name-part-type="genus" reg="Yumtaax">Y.</tp:taxon-name-part> <tp:taxon-name-part taxon-name-part-type="species" reg="veracrucensis">veracrucensis</tp:taxon-name-part></tp:taxon-name></italic>, <italic><tp:taxon-name><tp:taxon-name-part taxon-name-part-type="genus" reg="Yumtaax">Y.</tp:taxon-name-part> <tp:taxon-name-part taxon-name-part-type="species" reg="cameliae">cameliae</tp:taxon-name-part></tp:taxon-name></italic>; inclined in other members of <italic><tp:taxon-name><tp:taxon-name-part taxon-name-part-type="genus" reg="Yumtaax">Yumtaax</tp:taxon-name-part></tp:taxon-name></italic>) and the anterior border is straight (shared with other members of <italic><tp:taxon-name><tp:taxon-name-part taxon-name-part-type="genus" reg="Yumtaax">Yumtaax</tp:taxon-name-part></tp:taxon-name></italic> except for <italic><tp:taxon-name><tp:taxon-name-part taxon-name-part-type="genus" reg="Yumtaax">Y.</tp:taxon-name-part> <tp:taxon-name-part taxon-name-part-type="species" reg="recticornis">recticornis</tp:taxon-name-part></tp:taxon-name></italic> and <italic><tp:taxon-name><tp:taxon-name-part taxon-name-part-type="genus" reg="Yumtaax">Y.</tp:taxon-name-part> <tp:taxon-name-part taxon-name-part-type="species" reg="olmecae">olmecae</tp:taxon-name-part></tp:taxon-name></italic> with concave anterior border of clypeus); mesofrontal structure (MFS) of the “falsus” type (see <xref ref-type="bibr" rid="B35">Reyes-Castillo 1970</xref>) (shared with all members of <italic><tp:taxon-name><tp:taxon-name-part taxon-name-part-type="genus" reg="Yumtaax">Yumtaax</tp:taxon-name-part></tp:taxon-name></italic> except <italic><tp:taxon-name><tp:taxon-name-part taxon-name-part-type="genus" reg="Yumtaax">Y.</tp:taxon-name-part> <tp:taxon-name-part taxon-name-part-type="species" reg="cameliae">cameliae</tp:taxon-name-part></tp:taxon-name></italic> which has the MFS of the “striatopunctatus” type), with the central tooth largely free (shared with <italic><tp:taxon-name><tp:taxon-name-part taxon-name-part-type="genus" reg="Yumtaax">Y.</tp:taxon-name-part> <tp:taxon-name-part taxon-name-part-type="species" reg="recticornis">recticornis</tp:taxon-name-part></tp:taxon-name></italic>, <italic><tp:taxon-name><tp:taxon-name-part taxon-name-part-type="genus" reg="Yumtaax">Y.</tp:taxon-name-part> <tp:taxon-name-part taxon-name-part-type="species" reg="veracrucensis">veracrucensis</tp:taxon-name-part></tp:taxon-name></italic>, <italic><tp:taxon-name><tp:taxon-name-part taxon-name-part-type="genus" reg="Yumtaax">Y.</tp:taxon-name-part> <tp:taxon-name-part taxon-name-part-type="species" reg="cameliae">cameliae</tp:taxon-name-part></tp:taxon-name></italic>, <italic><tp:taxon-name><tp:taxon-name-part taxon-name-part-type="genus" reg="Yumtaax">Y.</tp:taxon-name-part> <tp:taxon-name-part taxon-name-part-type="species" reg="mazatecus">mazatecus</tp:taxon-name-part></tp:taxon-name></italic>; fused with frontal ridges in <italic><tp:taxon-name><tp:taxon-name-part taxon-name-part-type="genus" reg="Yumtaax">Y.</tp:taxon-name-part> <tp:taxon-name-part taxon-name-part-type="species" reg="jimenezi">jimenezi</tp:taxon-name-part></tp:taxon-name></italic>, <italic><tp:taxon-name><tp:taxon-name-part taxon-name-part-type="genus" reg="Yumtaax">Y.</tp:taxon-name-part> <tp:taxon-name-part taxon-name-part-type="species" reg="imbellis">imbellis</tp:taxon-name-part></tp:taxon-name></italic>, <italic><tp:taxon-name><tp:taxon-name-part taxon-name-part-type="genus" reg="Yumtaax">Y.</tp:taxon-name-part> <tp:taxon-name-part taxon-name-part-type="species" reg="nebulosus">nebulosus</tp:taxon-name-part></tp:taxon-name></italic>, <italic><tp:taxon-name><tp:taxon-name-part taxon-name-part-type="genus" reg="Yumtaax">Y.</tp:taxon-name-part> <tp:taxon-name-part taxon-name-part-type="species" reg="olmecae">olmecae</tp:taxon-name-part></tp:taxon-name></italic>), directed anteriorly (shared with <italic><tp:taxon-name><tp:taxon-name-part taxon-name-part-type="genus" reg="Yumtaax">Y.</tp:taxon-name-part> <tp:taxon-name-part taxon-name-part-type="species" reg="veracrucensis">veracrucensis</tp:taxon-name-part></tp:taxon-name></italic>; directed dorsally in <italic><tp:taxon-name><tp:taxon-name-part taxon-name-part-type="genus" reg="Yumtaax">Y.</tp:taxon-name-part> <tp:taxon-name-part taxon-name-part-type="species" reg="recticornis">recticornis</tp:taxon-name-part></tp:taxon-name></italic>, <italic><tp:taxon-name><tp:taxon-name-part taxon-name-part-type="genus" reg="Yumtaax">Y.</tp:taxon-name-part> <tp:taxon-name-part taxon-name-part-type="species" reg="imbellis">imbellis</tp:taxon-name-part></tp:taxon-name></italic>, <italic><tp:taxon-name><tp:taxon-name-part taxon-name-part-type="genus" reg="Yumtaax">Y.</tp:taxon-name-part> <tp:taxon-name-part taxon-name-part-type="species" reg="nebulosus">nebulosus</tp:taxon-name-part></tp:taxon-name></italic>, <italic><tp:taxon-name><tp:taxon-name-part taxon-name-part-type="genus" reg="Yumtaax">Y.</tp:taxon-name-part> <tp:taxon-name-part taxon-name-part-type="species" reg="olmecae">olmecae</tp:taxon-name-part></tp:taxon-name></italic>; directed dorsally and anteriorly in <italic><tp:taxon-name><tp:taxon-name-part taxon-name-part-type="genus" reg="Yumtaax">Y.</tp:taxon-name-part> <tp:taxon-name-part taxon-name-part-type="species" reg="jimenezi">jimenezi</tp:taxon-name-part></tp:taxon-name></italic>, <italic><tp:taxon-name><tp:taxon-name-part taxon-name-part-type="genus" reg="Yumtaax">Y.</tp:taxon-name-part> <tp:taxon-name-part taxon-name-part-type="species" reg="mazatecus">mazatecus</tp:taxon-name-part></tp:taxon-name></italic>; elevated in the posterior half bending abruptly forward in the anterior half in <italic><tp:taxon-name><tp:taxon-name-part taxon-name-part-type="genus" reg="Yumtaax">Y.</tp:taxon-name-part> <tp:taxon-name-part taxon-name-part-type="species" reg="cameliae">cameliae</tp:taxon-name-part></tp:taxon-name></italic>), and reaching the frontoclypeal suture (shared with <italic><tp:taxon-name><tp:taxon-name-part taxon-name-part-type="genus" reg="Yumtaax">Y.</tp:taxon-name-part> <tp:taxon-name-part taxon-name-part-type="species" reg="veracrucensis">veracrucensis</tp:taxon-name-part></tp:taxon-name></italic>, <italic><tp:taxon-name><tp:taxon-name-part taxon-name-part-type="genus" reg="Yumtaax">Y.</tp:taxon-name-part> <tp:taxon-name-part taxon-name-part-type="species" reg="cameliae">cameliae</tp:taxon-name-part></tp:taxon-name></italic>; not reaching the clypeus in other members of <italic><tp:taxon-name><tp:taxon-name-part taxon-name-part-type="genus" reg="Yumtaax">Yumtaax</tp:taxon-name-part></tp:taxon-name></italic>); eyes are strongly reduced (shared with <italic><tp:taxon-name><tp:taxon-name-part taxon-name-part-type="genus" reg="Yumtaax">Y.</tp:taxon-name-part> <tp:taxon-name-part taxon-name-part-type="species" reg="mazatecus">mazatecus</tp:taxon-name-part></tp:taxon-name></italic>; eyes large in <italic><tp:taxon-name><tp:taxon-name-part taxon-name-part-type="genus" reg="Yumtaax">Y.</tp:taxon-name-part> <tp:taxon-name-part taxon-name-part-type="species" reg="recticornis">recticornis</tp:taxon-name-part></tp:taxon-name></italic>, <italic><tp:taxon-name><tp:taxon-name-part taxon-name-part-type="genus" reg="Yumtaax">Y.</tp:taxon-name-part> <tp:taxon-name-part taxon-name-part-type="species" reg="imbellis">imbellis</tp:taxon-name-part></tp:taxon-name></italic>; eyes moderately reduced in <italic><tp:taxon-name><tp:taxon-name-part taxon-name-part-type="genus" reg="Yumtaax">Y.</tp:taxon-name-part> <tp:taxon-name-part taxon-name-part-type="species" reg="veracrucensis">veracrucensis</tp:taxon-name-part></tp:taxon-name></italic>, <italic><tp:taxon-name><tp:taxon-name-part taxon-name-part-type="genus" reg="Yumtaax">Y.</tp:taxon-name-part> <tp:taxon-name-part taxon-name-part-type="species" reg="cameliae">cameliae</tp:taxon-name-part></tp:taxon-name></italic>, <italic><tp:taxon-name><tp:taxon-name-part taxon-name-part-type="genus" reg="Yumtaax">Y.</tp:taxon-name-part> <tp:taxon-name-part taxon-name-part-type="species" reg="jimenezi">jimenezi</tp:taxon-name-part></tp:taxon-name></italic>, <italic><tp:taxon-name><tp:taxon-name-part taxon-name-part-type="genus" reg="Yumtaax">Y.</tp:taxon-name-part> <tp:taxon-name-part taxon-name-part-type="species" reg="nebulosus">nebulosus</tp:taxon-name-part></tp:taxon-name></italic>, <italic><tp:taxon-name><tp:taxon-name-part taxon-name-part-type="genus" reg="Yumtaax">Y.</tp:taxon-name-part> <tp:taxon-name-part taxon-name-part-type="species" reg="olmecae">olmecae</tp:taxon-name-part></tp:taxon-name></italic>); and the scutellum is punctate (smooth in other members of <italic><tp:taxon-name><tp:taxon-name-part taxon-name-part-type="genus" reg="Yumtaax">Yumtaax</tp:taxon-name-part></tp:taxon-name></italic>).</p></tp:treatment-sec><tp:treatment-sec sec-type="description" id="SECID0EQVCI"><title>Dimensions</title><p>
              <bold>(mm) (n = 19).</bold> Total length 24.5–33.0 (<italic>χ</italic> = 29.5); elytral length 14.0–17.5 (χ = 16.5); pronotal length 6.0–9.0 (χ = 8.0); pronotal width 8.0–11.0 (χ = 10.0); humeral width 7.0–10.0 (χ = 9.0).</p></tp:treatment-sec><tp:treatment-sec sec-type="redescription" id="SECID0E1VCI"><title>Redescription of holotype</title><p>
              <bold>(Fig. <xref ref-type="fig" rid="F5">7</xref>).</bold> Head (Fig. <xref ref-type="fig" rid="F5">7C</xref>). Labrum: anterior border concave, dorsal surface smooth and glabrous medially, punctate and setose apicolaterally, apically, and basally; anterior edge excavated. Clypeus: vertical, rectangular, flat, shiny, and smooth. Frontoclypeal suture: straight, and shiny; external tubercles <!--PageBreak-->rounded weak, directed anteriorly. Frontal area: vertical, flat, smooth and shiny, frontal ridge absent. Frontal fossae: punctate and glabrous. Mesofrontal structure (MFS): of the “falsus” type (see <xref ref-type="bibr" rid="B35">Reyes-Castillo 1970</xref>); base subparallel and narrower than MFS’ lateral ridge; center horn long with apex acute, largely free and directed anteriorly (Fig. <xref ref-type="fig" rid="F5">7D</xref>), surpassing posterior margin of clypeus, dorsally without micro-punctures; base of center horn wide narrowing gradually until apex; dorsal fossa absent at the base of MFS. Occipital fossa: shallow posteriorly and deeper laterally, not connected with the frontal fossae. Posterior occipital sulcus concave. Supraorbital ridge: bituberculate, tubercles of similar size; posterior half of supraorbital ridge bifurcated. Canthus: with apex rounded, covering more than 1/3 of the eye, expanded distally. Eyes: strongly <!--PageBreak-->reduced (distal edge of the eye shorter than the distal edge of the canthus), width = 0.4 mm (each eye). Head width (between posterior tubercles of the supraorbital ridge) = 5.0 mm. Ratio of sums of both eyes widths/total head width = 0.16; postocular area punctate and setose. Ligula: tridentate, central tooth surpassing apex of lateral teeth, lateral teeth rounded; setose punctures present in discal area; posterior border straight. Mentum: lateral lobes rounded and wide, with setose punctures. Basomedial portion protruding ventrally; anterior border at middle straight; basal fossae present, with setose punctures. Hypostomal process: with lateral depression; separated from mentum by a distance larger than the wide of the anterior width of hypostomal process. Infraocular ridge (e.g., Fig. <xref ref-type="fig" rid="F1">3</xref>): short and wide anteriorly, narrow posteriorly. Mandible: with 3 apical teeth; internal tooth of left mandible bidentate; dorsal tooth occupies more than half length of the mandible. Pronotum: anterior angles rounded. Anterior fossae of marginal sulcus punctate. Lateral fossae without punctures. Marginal groove with punctures. Prosternum: opaque. Prosternellum with anterior half and lateral edges opaque and posterior half and middle area shiny. Scutellum: punctate and glabrous. Mesosternum: with anterior-lateral areas opaque. Metasternum: with setae anterolaterally, lacking punctures in lateral margins of the metasternal disc. Lateral fossae wide glabrous posteriorly with setose punctures anteriorly. Elytra: anterior border straight. Meeting point of striae 1-10 (see <xref ref-type="bibr" rid="B35">Reyes-Castillo 1970</xref>) with one line of punctures. Wings: reduced. Legs (Fig. <xref ref-type="fig" rid="F5">7E</xref>): femur I with longitudinal anteroventral groove strongly developed, reaching the distal end of the femur, posterioventral half pubescent; setae short, dense, reddish. Abdomen: last sternite with marginal groove complete (Fig. <xref ref-type="fig" rid="F5">7B</xref>). Aedeagus (Fig. <xref ref-type="fig" rid="F5">7F, G, and H</xref>) (Description based on non-type material): dorsal view phallus globose (wider than long). Ventral view lateral edges of the phallus surpassing the laterodistal edges of the parameres.</p></tp:treatment-sec><tp:treatment-sec sec-type="variation" id="SECID0ELXCI"><title>Variation.</title><p>The non-type material differs from the holotype in the following characters: internal tubercles obsolete to strongly developed; frontal ridges obsolete to strongly developed; frontal area glabrous to sparsely setose; ratio of eyes versus head width varies from 0.13-0.23; pronotum laterally with or without strong punctures, even at the individual level (right vs left side of the pronotum); prosternelum completely opaque or opaque and shiny.</p></tp:treatment-sec><tp:treatment-sec sec-type="distribution" id="SECID0EQXCI"><title>Distribution.</title><p>This species is known from cloud forest (bosque mesófilo, 2200 m elevation) at Orizaba Peak, Veracruz, Mexico. In the original description, <xref ref-type="bibr" rid="B47">Truqui (1857)</xref> cited one specimen collected by Sallé from Jacal near the Orizaba Volcano. This locality corresponds to El Jacal, Coscomatepec, Orizaba Peak (<xref ref-type="bibr" rid="B36">Reyes-Castillo 2011</xref>).</p><p>MEXICO: Veracruz: Calcahualco (Tecuanapa, road from Calcahualco to the Pico de Orizaba), Jacale, Pico de Orizaba.</p></tp:treatment-sec><tp:treatment-sec sec-type="remarks" id="SECID0E6XCI"><title>Remarks.</title><p>
              <xref ref-type="bibr" rid="B12">Castillo and Reyes-Castillo (1984)</xref> redescribed <italic><tp:taxon-name><tp:taxon-name-part taxon-name-part-type="genus" reg="Yumtaax">Y.</tp:taxon-name-part> <tp:taxon-name-part taxon-name-part-type="species" reg="laticornis">laticornis</tp:taxon-name-part></tp:taxon-name></italic> without examining type specimens. We compared two specimens of <italic><tp:taxon-name><tp:taxon-name-part taxon-name-part-type="genus" reg="Yumtaax">Y.</tp:taxon-name-part> <tp:taxon-name-part taxon-name-part-type="species" reg="laticornis">laticornis</tp:taxon-name-part></tp:taxon-name></italic> determined by Castillo and Reyes-Castillo with the holotype specimen designated by M. E. Bachus at The Natural History Museum, London. Close examination of the holotype and results of the phylogenetic analysis (Fig. <xref ref-type="fig" rid="F2">4</xref> and Suppl. materials <xref ref-type="supplementary-material" rid="S2">2</xref>–<xref ref-type="supplementary-material" rid="S4">4</xref>) provide evidence that <italic><tp:taxon-name><tp:taxon-name-part taxon-name-part-type="genus" reg="Yumtaax">Y.</tp:taxon-name-part> <tp:taxon-name-part taxon-name-part-type="species" reg="laticornis">laticornis</tp:taxon-name-part></tp:taxon-name></italic> is not conspecific with <italic><tp:taxon-name><tp:taxon-name-part taxon-name-part-type="genus" reg="Yumtaax">Y.</tp:taxon-name-part> <tp:taxon-name-part taxon-name-part-type="species" reg="laticornis">laticornis</tp:taxon-name-part></tp:taxon-name></italic> sensu <xref ref-type="bibr" rid="B12">Castillo and Reyes-Castillo (1984)</xref> (<!--PageBreak--><italic><tp:taxon-name><tp:taxon-name-part taxon-name-part-type="genus" reg="Yumtaax">Y.</tp:taxon-name-part></tp:taxon-name></italic> LM in Suppl. materials <xref ref-type="supplementary-material" rid="S2">2</xref>–<xref ref-type="supplementary-material" rid="S4">4</xref>). Specimens described as <italic><tp:taxon-name><tp:taxon-name-part taxon-name-part-type="genus" reg="Yumtaax">Y.</tp:taxon-name-part> <tp:taxon-name-part taxon-name-part-type="species" reg="laticornis">laticornis</tp:taxon-name-part></tp:taxon-name></italic> by <xref ref-type="bibr" rid="B12">Castillo and Reyes-Castillo (1984)</xref> correspond with <italic><tp:taxon-name><tp:taxon-name-part taxon-name-part-type="genus" reg="Yumtaax">Y.</tp:taxon-name-part> <tp:taxon-name-part taxon-name-part-type="species" reg="cameliae">cameliae</tp:taxon-name-part></tp:taxon-name></italic> sp. n. (<italic><tp:taxon-name><tp:taxon-name-part taxon-name-part-type="genus" reg="Yumtaax">Y.</tp:taxon-name-part></tp:taxon-name></italic> LM in Suppl. materials <xref ref-type="supplementary-material" rid="S2">2</xref>–<xref ref-type="supplementary-material" rid="S4">4</xref>), and the holotype of <italic><tp:taxon-name><tp:taxon-name-part taxon-name-part-type="genus" reg="Yumtaax">Y.</tp:taxon-name-part> <tp:taxon-name-part taxon-name-part-type="species" reg="laticornis">laticornis</tp:taxon-name-part></tp:taxon-name></italic> corresponds with <italic><tp:taxon-name><tp:taxon-name-part taxon-name-part-type="genus" reg="Yumtaax">Y.</tp:taxon-name-part></tp:taxon-name></italic> CM (Suppl. materials <xref ref-type="supplementary-material" rid="S2">2</xref>–<xref ref-type="supplementary-material" rid="S4">4</xref>). The overall length of the holotype specimen is 30.0 mm, and this falls within the size range for <italic><tp:taxon-name><tp:taxon-name-part taxon-name-part-type="genus" reg="Yumtaax">Y.</tp:taxon-name-part> <tp:taxon-name-part taxon-name-part-type="species" reg="laticornis">laticornis</tp:taxon-name-part></tp:taxon-name></italic> (25.0–33.0 mm), but not within the range for <italic><tp:taxon-name><tp:taxon-name-part taxon-name-part-type="genus" reg="Yumtaax">Y.</tp:taxon-name-part> <tp:taxon-name-part taxon-name-part-type="species" reg="cameliae">cameliae</tp:taxon-name-part></tp:taxon-name></italic> (22.5–25.5 mm). Furthermore, based on distribution and biogeography, <italic><tp:taxon-name><tp:taxon-name-part taxon-name-part-type="genus" reg="Yumtaax">Y.</tp:taxon-name-part> <tp:taxon-name-part taxon-name-part-type="species" reg="cameliae">cameliae</tp:taxon-name-part></tp:taxon-name></italic> has been collected only in the type locality where suitable habitat for the species occurs. This area is geographically isolated from the distribution area of <italic><tp:taxon-name><tp:taxon-name-part taxon-name-part-type="genus" reg="Yumtaax">Y.</tp:taxon-name-part> <tp:taxon-name-part taxon-name-part-type="species" reg="laticornis">laticornis</tp:taxon-name-part></tp:taxon-name></italic>. <italic><tp:taxon-name><tp:taxon-name-part taxon-name-part-type="genus" reg="Yumtaax">Yumtaax</tp:taxon-name-part> <tp:taxon-name-part taxon-name-part-type="species" reg="laticornis">laticornis</tp:taxon-name-part></tp:taxon-name></italic>’ inclusion in the <italic><tp:taxon-name><tp:taxon-name-part taxon-name-part-type="genus" reg="Yumtaax">Y.</tp:taxon-name-part> <tp:taxon-name-part taxon-name-part-type="species" reg="laticornis">laticornis</tp:taxon-name-part></tp:taxon-name></italic> clade (is strongly supported (PP 1.0/BS 100) (Fig. <xref ref-type="fig" rid="F2">4</xref>).</p><fig id="F5" position="float" orientation="portrait"><label>Figure 7.</label><caption><p>
          <italic><tp:taxon-name><tp:taxon-name-part taxon-name-part-type="genus" reg="Yumtaax">Yumtaax</tp:taxon-name-part> <tp:taxon-name-part taxon-name-part-type="species" reg="laticornis">laticornis</tp:taxon-name-part></tp:taxon-name></italic> (Truqui), holotype: <bold>A</bold> dorsal habitus <bold>B</bold> ventral habitus <bold>C</bold> dorsal view of pronotum and head <bold>D</bold> lateral view of pronotum and head <bold>E</bold> lateral view of right mesotibia <bold>F</bold> lateral view of aedeagus <bold>G</bold> ventral view of aedeagus <bold>H</bold> dorsal view of aedeagus.</p></caption><graphic xmlns:xlink="http://www.w3.org/1999/xlink" xlink:href="zookeys-667-095-g005.jpg" position="float" orientation="portrait" xlink:type="simple" id="oo_130955.jpg"/></fig></tp:treatment-sec><tp:treatment-sec><!--Section generated to contain objects referenced in tp:taxon-treatment.--><fig id="F2" position="float" orientation="portrait"><label>Figure 4.</label><caption><p>50% majority-rule consensus of Bayesian posterior probabilities resulting from analysis of the combined data. Bayesian posterior probabilities (PP) (&gt; 0.50) and bootstrap support (BS) (&gt; 50) are noted. <italic><tp:taxon-name><tp:taxon-name-part taxon-name-part-type="genus" reg="Yumtaax">Yumtaax</tp:taxon-name-part> <tp:taxon-name-part taxon-name-part-type="species" reg="veracrucensis">veracrucensis</tp:taxon-name-part></tp:taxon-name></italic> sp. n. = <italic><tp:taxon-name><tp:taxon-name-part taxon-name-part-type="genus" reg="Yumtaax">Yumtaax</tp:taxon-name-part></tp:taxon-name></italic> LCM; <italic><tp:taxon-name><tp:taxon-name-part taxon-name-part-type="genus" reg="Yumtaax">Yumtaax</tp:taxon-name-part> <tp:taxon-name-part taxon-name-part-type="species" reg="recticornis">recticornis</tp:taxon-name-part></tp:taxon-name></italic> = <italic><tp:taxon-name><tp:taxon-name-part taxon-name-part-type="genus" reg="Yumtaax">Yumtaax</tp:taxon-name-part> <tp:taxon-name-part taxon-name-part-type="species" reg="recticornis">recticornis</tp:taxon-name-part></tp:taxon-name></italic> OM; <italic><tp:taxon-name><tp:taxon-name-part taxon-name-part-type="genus" reg="Yumtaax">Yumtaax</tp:taxon-name-part> <tp:taxon-name-part taxon-name-part-type="species" reg="laticornis">laticornis</tp:taxon-name-part></tp:taxon-name></italic> = <italic><tp:taxon-name><tp:taxon-name-part taxon-name-part-type="genus" reg="Yumtaax">Yumtaax</tp:taxon-name-part></tp:taxon-name></italic> CM; <italic><tp:taxon-name><tp:taxon-name-part taxon-name-part-type="genus" reg="Yumtaax">Yumtaax</tp:taxon-name-part> <tp:taxon-name-part taxon-name-part-type="species" reg="cameliae">cameliae</tp:taxon-name-part></tp:taxon-name></italic> sp. n. = <italic><tp:taxon-name><tp:taxon-name-part taxon-name-part-type="genus" reg="Yumtaax">Yumtaax</tp:taxon-name-part></tp:taxon-name></italic> LM; <italic><tp:taxon-name><tp:taxon-name-part taxon-name-part-type="genus" reg="Yumtaax">Yumtaax</tp:taxon-name-part> <tp:taxon-name-part taxon-name-part-type="species" reg="jimenezi">jimenezi</tp:taxon-name-part></tp:taxon-name></italic> sp. n. = <italic><tp:taxon-name><tp:taxon-name-part taxon-name-part-type="genus" reg="Yumtaax">Yumtaax</tp:taxon-name-part> <tp:taxon-name-part taxon-name-part-type="species" reg="recticornis">recticornis</tp:taxon-name-part></tp:taxon-name></italic> VM.</p></caption><graphic xmlns:xlink="http://www.w3.org/1999/xlink" xlink:href="zookeys-667-095-g002.jpg" position="float" orientation="portrait" xlink:type="simple" id="oo_130952.jpg"/></fig><fig id="F1" position="float" orientation="portrait"><label>Figures 1–3.</label><caption><p>Morphological structures for <italic><tp:taxon-name><tp:taxon-name-part taxon-name-part-type="genus" reg="Yumtaax">Yumtaax</tp:taxon-name-part></tp:taxon-name></italic> species. <bold>1</bold> Head structures for identification of <italic><tp:taxon-name><tp:taxon-name-part taxon-name-part-type="genus" reg="Yumtaax">Yumtaax</tp:taxon-name-part></tp:taxon-name></italic> species. Central tooth of the mesofrontal structure (MSF) short (<bold>1A</bold>) versus long (<bold>1B</bold>). Eye size large in <italic><tp:taxon-name><tp:taxon-name-part taxon-name-part-type="genus" reg="Yumtaax">Yumtaax</tp:taxon-name-part> <tp:taxon-name-part taxon-name-part-type="species" reg="nebulosus">nebulosus</tp:taxon-name-part></tp:taxon-name></italic> (distal edge of the eye surpasses the distal edge of the canthus); eye size reduced in <italic><tp:taxon-name><tp:taxon-name-part taxon-name-part-type="genus" reg="Yumtaax">Y.</tp:taxon-name-part> <tp:taxon-name-part taxon-name-part-type="species" reg="cameliae">cameliae</tp:taxon-name-part></tp:taxon-name></italic> (distal edge of the eye does not surpass the distal edge of the canthus). Scale bars: 1 mm <bold>2</bold> Mesotibia showing dorsal ridge elevated at the middle and setose (lateral view) of <italic><tp:taxon-name><tp:taxon-name-part taxon-name-part-type="genus" reg="Yumtaax">Yumtaax</tp:taxon-name-part> <tp:taxon-name-part taxon-name-part-type="species" reg="cameliae">cameliae</tp:taxon-name-part></tp:taxon-name></italic> sp. n. <bold>3</bold> Head, ventral view, of <italic><tp:taxon-name><tp:taxon-name-part taxon-name-part-type="genus" reg="Yumtaax">Yumtaax</tp:taxon-name-part> <tp:taxon-name-part taxon-name-part-type="species" reg="cameliae">cameliae</tp:taxon-name-part></tp:taxon-name></italic> sp. n. showing the infraocular ridge. Scale bar: 1.5 mm</p></caption><graphic xmlns:xlink="http://www.w3.org/1999/xlink" xlink:href="zookeys-667-095-g001.jpg" position="float" orientation="portrait" xlink:type="simple" id="oo_130951.jpg"/></fig><supplementary-material xmlns:xlink="http://www.w3.org/1999/xlink" id="S2" position="float" orientation="portrait" xlink:type="simple"><label>Supplementary material 2</label><caption><p>Figure S1</p></caption><p>Data type: molecular data</p><p>Explanation note: 50% majority-rule consensus of Bayesian posterior probabilities resulting from analysis of the COI data. Bayesian posterior probabilities (PP) (&gt; 0.50) and bootstrap support (BS) (&gt; 50) are noted. <italic><tp:taxon-name><tp:taxon-name-part taxon-name-part-type="genus" reg="Yumtaax">Yumtaax</tp:taxon-name-part> <tp:taxon-name-part taxon-name-part-type="species" reg="veracrucensis">veracrucensis</tp:taxon-name-part></tp:taxon-name></italic> sp. n. = <italic><tp:taxon-name><tp:taxon-name-part taxon-name-part-type="genus" reg="Yumtaax">Yumtaax</tp:taxon-name-part></tp:taxon-name></italic> LCM; <italic><tp:taxon-name><tp:taxon-name-part taxon-name-part-type="genus" reg="Yumtaax">Yumtaax</tp:taxon-name-part> <tp:taxon-name-part taxon-name-part-type="species" reg="recticornis">recticornis</tp:taxon-name-part></tp:taxon-name></italic> = <italic><tp:taxon-name><tp:taxon-name-part taxon-name-part-type="genus" reg="Yumtaax">Yumtaax</tp:taxon-name-part> <tp:taxon-name-part taxon-name-part-type="species" reg="recticornis">recticornis</tp:taxon-name-part></tp:taxon-name></italic> OM; <italic><tp:taxon-name><tp:taxon-name-part taxon-name-part-type="genus" reg="Yumtaax">Yumtaax</tp:taxon-name-part> <tp:taxon-name-part taxon-name-part-type="species" reg="laticornis">laticornis</tp:taxon-name-part></tp:taxon-name></italic> = <italic><tp:taxon-name><tp:taxon-name-part taxon-name-part-type="genus" reg="Yumtaax">Yumtaax</tp:taxon-name-part></tp:taxon-name></italic> CM; <italic><tp:taxon-name><tp:taxon-name-part taxon-name-part-type="genus" reg="Yumtaax">Yumtaax</tp:taxon-name-part> <tp:taxon-name-part taxon-name-part-type="species" reg="cameliae">cameliae</tp:taxon-name-part></tp:taxon-name></italic> sp. n. = <italic><tp:taxon-name><tp:taxon-name-part taxon-name-part-type="genus" reg="Yumtaax">Yumtaax</tp:taxon-name-part></tp:taxon-name></italic> LM; <italic><tp:taxon-name><tp:taxon-name-part taxon-name-part-type="genus" reg="Yumtaax">Yumtaax</tp:taxon-name-part> <tp:taxon-name-part taxon-name-part-type="species" reg="jimenezi">jimenezi</tp:taxon-name-part></tp:taxon-name></italic> sp. n. = <italic><tp:taxon-name><tp:taxon-name-part taxon-name-part-type="genus" reg="Yumtaax">Yumtaax</tp:taxon-name-part> <tp:taxon-name-part taxon-name-part-type="species" reg="recticornis">recticornis</tp:taxon-name-part></tp:taxon-name></italic> VM..</p><media xlink:href="zookeys-667-095-s002.jpg" mimetype="image" mime-subtype="jpeg" position="float" orientation="portrait" xlink:type="simple" id="oo_130959.jpg"/><permissions><license xlink:type="simple"><license-p>This dataset is made available under the Open Database License (http://opendatacommons.org/licenses/odbl/1.0/). The Open Database License (ODbL) is a license agreement intended to allow users to freely share, modify, and use this Dataset while maintaining this same freedom for others, provided that the original source and author(s) are credited.</license-p></license></permissions><attrib specific-use="authors">Cristian Fernando Beza-Beza, James Beck, Pedro Reyes-Castillo, Mary Liz Jameson</attrib></supplementary-material><supplementary-material xmlns:xlink="http://www.w3.org/1999/xlink" id="S4" position="float" orientation="portrait" xlink:type="simple"><label>Supplementary material 4</label><caption><p>Figure S3</p></caption><p>Data type: molecular data</p><p>Explanation note: 50% majority-rule consensus of Bayesian posterior probabilities resulting from analysis of the 28S data. Bayesian posterior probabilities (PP) (&gt; 0.50) and bootstrap support (BS) (&gt; 50) are noted. <italic><tp:taxon-name><tp:taxon-name-part taxon-name-part-type="genus" reg="Yumtaax">Yumtaax</tp:taxon-name-part> <tp:taxon-name-part taxon-name-part-type="species" reg="veracrucensis">veracrucensis</tp:taxon-name-part></tp:taxon-name></italic> sp. n. = <italic><tp:taxon-name><tp:taxon-name-part taxon-name-part-type="genus" reg="Yumtaax">Yumtaax</tp:taxon-name-part></tp:taxon-name></italic> LCM; <italic><tp:taxon-name><tp:taxon-name-part taxon-name-part-type="genus" reg="Yumtaax">Yumtaax</tp:taxon-name-part> <tp:taxon-name-part taxon-name-part-type="species" reg="recticornis">recticornis</tp:taxon-name-part></tp:taxon-name></italic> = <italic><tp:taxon-name><tp:taxon-name-part taxon-name-part-type="genus" reg="Yumtaax">Yumtaax</tp:taxon-name-part> <tp:taxon-name-part taxon-name-part-type="species" reg="recticornis">recticornis</tp:taxon-name-part></tp:taxon-name></italic> OM; <italic><tp:taxon-name><tp:taxon-name-part taxon-name-part-type="genus" reg="Yumtaax">Yumtaax</tp:taxon-name-part> <tp:taxon-name-part taxon-name-part-type="species" reg="laticornis">laticornis</tp:taxon-name-part></tp:taxon-name></italic> = <italic><tp:taxon-name><tp:taxon-name-part taxon-name-part-type="genus" reg="Yumtaax">Yumtaax</tp:taxon-name-part></tp:taxon-name></italic> CM; <italic><tp:taxon-name><tp:taxon-name-part taxon-name-part-type="genus" reg="Yumtaax">Yumtaax</tp:taxon-name-part> <tp:taxon-name-part taxon-name-part-type="species" reg="cameliae">cameliae</tp:taxon-name-part></tp:taxon-name></italic> sp. n. = <italic><tp:taxon-name><tp:taxon-name-part taxon-name-part-type="genus" reg="Yumtaax">Yumtaax</tp:taxon-name-part></tp:taxon-name></italic> LM; <italic><tp:taxon-name><tp:taxon-name-part taxon-name-part-type="genus" reg="Yumtaax">Yumtaax</tp:taxon-name-part> <tp:taxon-name-part taxon-name-part-type="species" reg="jimenezi">jimenezi</tp:taxon-name-part></tp:taxon-name></italic> sp. n. = <italic><tp:taxon-name><tp:taxon-name-part taxon-name-part-type="genus" reg="Yumtaax">Yumtaax</tp:taxon-name-part> <tp:taxon-name-part taxon-name-part-type="species" reg="recticornis">recticornis</tp:taxon-name-part></tp:taxon-name></italic> VM.</p><media xlink:href="zookeys-667-095-s004.jpg" mimetype="image" mime-subtype="jpeg" position="float" orientation="portrait" xlink:type="simple" id="oo_130961.jpg"/><permissions><license xlink:type="simple"><license-p>This dataset is made available under the Open Database License (http://opendatacommons.org/licenses/odbl/1.0/). The Open Database License (ODbL) is a license agreement intended to allow users to freely share, modify, and use this Dataset while maintaining this same freedom for others, provided that the original source and author(s) are credited.</license-p></license></permissions><attrib specific-use="authors">Cristian Fernando Beza-Beza, James Beck, Pedro Reyes-Castillo, Mary Liz Jameson</attrib></supplementary-material></tp:treatment-sec><ref-list><ref id="B27"><mixed-citation xmlns:xlink="http://www.w3.org/1999/xlink" xlink:type="simple">
          <person-group><name name-style="western"><surname>Kaup</surname><given-names>JJ</given-names></name></person-group> (<year>1871</year>) <article-title>Monographie der Passaliden.</article-title> <source>Berliner Entomologische zeitschrift,</source> <volume>15</volume>: <fpage>1</fpage>–<lpage>125</lpage>. <ext-link xlink:type="simple" ext-link-type="doi" xlink:href="10.1002/mmnd.18710150306">https://doi.org/10.1002/mmnd.18710150306</ext-link></mixed-citation></ref><ref id="B35"><mixed-citation xmlns:xlink="http://www.w3.org/1999/xlink" xlink:type="simple">
          <person-group><name name-style="western"><surname>Reyes-Castillo</surname><given-names>P</given-names></name></person-group> (<year>1970</year>) <tp:taxon-name><tp:taxon-name-part taxon-name-part-type="order">Coleoptera</tp:taxon-name-part></tp:taxon-name>, <tp:taxon-name><tp:taxon-name-part taxon-name-part-type="family">Passalidae</tp:taxon-name-part></tp:taxon-name>: morfología y división en grandes grupos: géneros americanos. Folia Entomologica Mexicana 20-22: 1–240.</mixed-citation></ref><ref id="B6"><mixed-citation xmlns:xlink="http://www.w3.org/1999/xlink" xlink:type="simple">
          <person-group><name name-style="western"><surname>Boucher</surname><given-names>S</given-names></name></person-group> (<year>2006</year>) <article-title>Evolution et phylogénie des coléoptères <tp:taxon-name><tp:taxon-name-part taxon-name-part-type="family">Passalidae</tp:taxon-name-part></tp:taxon-name> (<tp:taxon-name><tp:taxon-name-part taxon-name-part-type="superfamily">Scarabaeoidea</tp:taxon-name-part></tp:taxon-name>).</article-title> <source>Annale de la Société Entomologique de France</source> <volume>41</volume>: <fpage>237</fpage>–<lpage>604</lpage>. <ext-link xlink:type="simple" ext-link-type="doi" xlink:href="10.1080/00379271.2005.10697444">https://doi.org/10.1080/00379271.2005.10697444</ext-link></mixed-citation></ref><ref id="B47"><mixed-citation xmlns:xlink="http://www.w3.org/1999/xlink" xlink:type="simple">
          <person-group><name name-style="western"><surname>Truqui</surname><given-names>ME</given-names></name></person-group> (<year>1857</year>) Enumération des espèces mexicaines du genre <italic><tp:taxon-name><tp:taxon-name-part taxon-name-part-type="genus">Passalus</tp:taxon-name-part></tp:taxon-name></italic>, avec, un tableau synoptique de toutes les espèces et la description de celles qui sont nouvelles. Revue et Magsin de Zoologie Pure Appliquée 9: 258–269 and 308–318.</mixed-citation></ref><ref id="B36"><mixed-citation xmlns:xlink="http://www.w3.org/1999/xlink" xlink:type="simple">
          <person-group><name name-style="western"><surname>Reyes-Castillo</surname><given-names>P</given-names></name></person-group> (<year>2011</year>) <article-title>Escarabajos de la madera (<tp:taxon-name><tp:taxon-name-part taxon-name-part-type="class">Insecta</tp:taxon-name-part></tp:taxon-name>: <tp:taxon-name><tp:taxon-name-part taxon-name-part-type="order">Coleoptera</tp:taxon-name-part></tp:taxon-name>: <tp:taxon-name><tp:taxon-name-part taxon-name-part-type="family">Passalidae</tp:taxon-name-part></tp:taxon-name>).</article-title> In: <person-group><name name-style="western"><surname>CONABIO</surname><given-names/></name></person-group> (<role>Ed.</role>) <issue-title>La biodiversidad en Veracruz.</issue-title> <source>Estudio de Estado. Comisión Nacional para el Conocimiento y Uso de la Biodiversidad. Vol. II</source>, <fpage>371</fpage>–<lpage>381</lpage>.</mixed-citation></ref><ref id="B12"><mixed-citation xmlns:xlink="http://www.w3.org/1999/xlink" xlink:type="simple">
          <person-group><name name-style="western"><surname>Castillo</surname><given-names>C</given-names></name><name name-style="western"><surname>Reyes-Castillo</surname><given-names>P</given-names></name></person-group> (<year>1984</year>) <article-title>Biosistemática del género <italic><tp:taxon-name><tp:taxon-name-part taxon-name-part-type="genus">Petrejoides</tp:taxon-name-part></tp:taxon-name></italic> Kuwert (<tp:taxon-name><tp:taxon-name-part taxon-name-part-type="order">Coleoptera</tp:taxon-name-part></tp:taxon-name>, <tp:taxon-name><tp:taxon-name-part taxon-name-part-type="superfamily">Lamellicornia</tp:taxon-name-part></tp:taxon-name>, <tp:taxon-name><tp:taxon-name-part taxon-name-part-type="family">Passalidae</tp:taxon-name-part></tp:taxon-name>).</article-title> <source>Acta Zoologica Mexicana (nueva serie)</source> <volume>4</volume>: <fpage>1</fpage>–<lpage>84</lpage>.</mixed-citation></ref></ref-list></tp:taxon-treatment>
