# Supplementary material for: Phylogeny of the genus Yumtaax Boucher (Coleoptera, Passalidae, Proculini): Taxonomic and evolutionary implications with descriptions of three new species
Source: Zookeys. 2017 Apr 10;(667):95–129. doi: 10.3897/zookeys.667.10716 (PMC5523388; doi:10.3897/zookeys.667.10716)
Supplement: XML Treatment for Yumtaax cameliae [file zookeys.667.10716-treatment4.xml]

<!DOCTYPE tp:taxon-treatment
  PUBLIC "-//TaxonX//DTD Taxonomic Treatment Publishing DTD v0 20100105//EN" "tax-treatment-NSO.dtd">
<tp:taxon-treatment xmlns:tp="http://www.plazi.org/taxpub"><tp:treatment-meta><kwd-group><label>Taxon classification</label><kwd><named-content xmlns:xlink="http://www.w3.org/1999/xlink" content-type="kingdom">Animalia</named-content></kwd><kwd><named-content xmlns:xlink="http://www.w3.org/1999/xlink" content-type="order">Coleoptera</named-content></kwd><kwd><named-content xmlns:xlink="http://www.w3.org/1999/xlink" content-type="family">Passalidae</named-content></kwd></kwd-group><mixed-citation publication-type="journal"><person-group><name><surname>Beza-Beza</surname><given-names>Cristian Fernando</given-names></name><name><surname>Beck</surname><given-names>James</given-names></name><name><surname>Reyes-Castillo</surname><given-names>Pedro</given-names></name><name><surname>Jameson</surname><given-names>Mary Liz</given-names></name></person-group><article-title>Phylogeny of the genus <italic><tp:taxon-name><tp:taxon-name-part taxon-name-part-type="genus" reg="Yumtaax">Yumtaax</tp:taxon-name-part></tp:taxon-name></italic> Boucher (<tp:taxon-name><tp:taxon-name-part taxon-name-part-type="order">Coleoptera</tp:taxon-name-part></tp:taxon-name>, <tp:taxon-name><tp:taxon-name-part taxon-name-part-type="family">Passalidae</tp:taxon-name-part></tp:taxon-name>, <tp:taxon-name><tp:taxon-name-part taxon-name-part-type="tribe">Proculini</tp:taxon-name-part></tp:taxon-name>): Taxonomic and evolutionary implications with descriptions of three new species</article-title><source>Zookeys</source><day>10</day><month>4</month><year>2017</year><volume>2017</volume><issue>667</issue><fpage>95</fpage><lpage>129</lpage><pub-id pub-id-type="doi">10.3897/zookeys.667.10716</pub-id></mixed-citation></tp:treatment-meta><tp:nomenclature><tp:taxon-name>
              <tp:taxon-name-part taxon-name-part-type="genus" reg="Yumtaax">Yumtaax</tp:taxon-name-part>
              <tp:taxon-name-part taxon-name-part-type="species" reg="cameliae">cameliae</tp:taxon-name-part>
              <object-id xmlns:xlink="http://www.w3.org/1999/xlink" content-type="zoobank" xlink:type="simple">http://zoobank.org/FAEEDD32-CA2C-4FD5-99D8-3A4A73DDC04F</object-id>
            </tp:taxon-name><tp:taxon-authority>Beza-Beza, Reyes-Castillo &amp; Jameson</tp:taxon-authority><tp:taxon-status xmlns:xlink="http://www.w3.org/1999/xlink" xlink:type="simple">sp. n.</tp:taxon-status></tp:nomenclature><tp:treatment-sec sec-type="material" id="SECID0EOBDI"><title>Material examined.</title><p>22 type specimens.</p><p>
              <italic>Holotype</italic> ♀. MEXICO: Veracruz, Acultzingo, Puerto del Aire, 2400 msnm, bosque mesófilo de montaña, encinar tronco 4, VII-16-80 (<italic>C. Castillo</italic>) (IEXA).</p><p>
              <italic>Paratypes</italic> (21 total). 1 ♂, 7 ♀ with same label data as holotype. MEXICO: 3 ♀, Veracruz, Acultzingo, VI-I-1963 (<italic>G. Halffter</italic>) (IEXA). 1 ♀, Acultzingo, Puerto del Aire, 2400 msnm, bosque mesófilo de montaña, encinar tronco 4, VII-17-80 (<italic>C. Castillo</italic>) (IEXA, CFBB). 2 ♂, 3 ♀, Acultzingo, Puerto del Aire, 2400 msnm, bosque mesófilo de montaña, encinar tronco 4, VIII-16-80 (<italic>C. Castillo</italic>) (IEXA, CFBB). 4 ♀, Acultzingo, Puerto del Aire, 2400 msnm, bosque mesófilo de montaña, encinar tronco 4, VIII-17-80 (<italic>C. Castillo</italic>) (IEXA, CFBB).</p></tp:treatment-sec><tp:treatment-sec sec-type="diagnosis" id="SECID0EFCDI"><title>Diagnosis.</title><p>
              <italic><tp:taxon-name><tp:taxon-name-part taxon-name-part-type="genus" reg="Yumtaax">Yumtaax</tp:taxon-name-part> <tp:taxon-name-part taxon-name-part-type="species" reg="cameliae">cameliae</tp:taxon-name-part></tp:taxon-name></italic> is a medium sized (22.5–25.5 mm), macropterous species that is part of the <italic><tp:taxon-name><tp:taxon-name-part taxon-name-part-type="genus" reg="Yumtaax">Y.</tp:taxon-name-part> <tp:taxon-name-part taxon-name-part-type="species" reg="laticornis">laticornis</tp:taxon-name-part></tp:taxon-name></italic> clade (Fig. <xref ref-type="fig" rid="F2">4</xref>). This species is diagnosed by the following character combination: the clypeus is vertical (shared with <italic><tp:taxon-name><tp:taxon-name-part taxon-name-part-type="genus" reg="Yumtaax">Y.</tp:taxon-name-part> <tp:taxon-name-part taxon-name-part-type="species" reg="laticornis">laticornis</tp:taxon-name-part></tp:taxon-name></italic>, <italic><tp:taxon-name><tp:taxon-name-part taxon-name-part-type="genus" reg="Yumtaax">Y.</tp:taxon-name-part> <tp:taxon-name-part taxon-name-part-type="species" reg="veracrucensis">veracrucensis</tp:taxon-name-part></tp:taxon-name></italic>; inclined in other members of <italic><tp:taxon-name><tp:taxon-name-part taxon-name-part-type="genus" reg="Yumtaax">Yumtaax</tp:taxon-name-part></tp:taxon-name></italic>) and with the anterior border straight (shared with other members of <italic><tp:taxon-name><tp:taxon-name-part taxon-name-part-type="genus" reg="Yumtaax">Yumtaax</tp:taxon-name-part></tp:taxon-name></italic> except for <italic><tp:taxon-name><tp:taxon-name-part taxon-name-part-type="genus" reg="Yumtaax">Y.</tp:taxon-name-part> <tp:taxon-name-part taxon-name-part-type="species" reg="recticornis">recticornis</tp:taxon-name-part></tp:taxon-name></italic> and <italic><tp:taxon-name><tp:taxon-name-part taxon-name-part-type="genus" reg="Yumtaax">Y.</tp:taxon-name-part> <tp:taxon-name-part taxon-name-part-type="species" reg="olmecae">olmecae</tp:taxon-name-part></tp:taxon-name></italic> with concave anterior border of clypeus); mesofrontal structure (MFS) of the “striatopunctatus” type (see <xref ref-type="bibr" rid="B35">Reyes-Castillo 1970</xref>) (MFS of the “falsus” type in other members of <italic><tp:taxon-name><tp:taxon-name-part taxon-name-part-type="genus" reg="Yumtaax">Yumtaax</tp:taxon-name-part></tp:taxon-name></italic>), with the central tooth largely free (shared with <italic><tp:taxon-name><tp:taxon-name-part taxon-name-part-type="genus" reg="Yumtaax">Y.</tp:taxon-name-part> <tp:taxon-name-part taxon-name-part-type="species" reg="recticornis">recticornis</tp:taxon-name-part></tp:taxon-name></italic>, <italic><tp:taxon-name><tp:taxon-name-part taxon-name-part-type="genus" reg="Yumtaax">Y.</tp:taxon-name-part> <tp:taxon-name-part taxon-name-part-type="species" reg="laticornis">laticornis</tp:taxon-name-part></tp:taxon-name></italic>, <italic><tp:taxon-name><tp:taxon-name-part taxon-name-part-type="genus" reg="Yumtaax">Y.</tp:taxon-name-part> <tp:taxon-name-part taxon-name-part-type="species" reg="veracrucensis">veracrucensis</tp:taxon-name-part></tp:taxon-name></italic>, <italic><tp:taxon-name><tp:taxon-name-part taxon-name-part-type="genus" reg="Yumtaax">Y.</tp:taxon-name-part> <tp:taxon-name-part taxon-name-part-type="species" reg="mazatecus">mazatecus</tp:taxon-name-part></tp:taxon-name></italic>; fused with frontal ridges in <italic><tp:taxon-name><tp:taxon-name-part taxon-name-part-type="genus" reg="Yumtaax">Y.</tp:taxon-name-part> <tp:taxon-name-part taxon-name-part-type="species" reg="jimenezi">jimenezi</tp:taxon-name-part></tp:taxon-name></italic>, <italic><tp:taxon-name><tp:taxon-name-part taxon-name-part-type="genus" reg="Yumtaax">Y.</tp:taxon-name-part> <tp:taxon-name-part taxon-name-part-type="species" reg="imbellis">imbellis</tp:taxon-name-part></tp:taxon-name></italic>, <italic><tp:taxon-name><tp:taxon-name-part taxon-name-part-type="genus" reg="Yumtaax">Y.</tp:taxon-name-part> <tp:taxon-name-part taxon-name-part-type="species" reg="nebulosus">nebulosus</tp:taxon-name-part></tp:taxon-name></italic>, <italic><tp:taxon-name><tp:taxon-name-part taxon-name-part-type="genus" reg="Yumtaax">Y.</tp:taxon-name-part> <tp:taxon-name-part taxon-name-part-type="species" reg="olmecae">olmecae</tp:taxon-name-part></tp:taxon-name></italic>), elevated in the posterior half and bending abruptly forward in the anterior half (directed dorsally <italic><tp:taxon-name><tp:taxon-name-part taxon-name-part-type="genus" reg="Yumtaax">Y.</tp:taxon-name-part> <tp:taxon-name-part taxon-name-part-type="species" reg="recticornis">recticornis</tp:taxon-name-part></tp:taxon-name></italic>, <italic><tp:taxon-name><tp:taxon-name-part taxon-name-part-type="genus" reg="Yumtaax">Y.</tp:taxon-name-part> <tp:taxon-name-part taxon-name-part-type="species" reg="imbellis">imbellis</tp:taxon-name-part></tp:taxon-name></italic>, <italic><tp:taxon-name><tp:taxon-name-part taxon-name-part-type="genus" reg="Yumtaax">Y.</tp:taxon-name-part> <tp:taxon-name-part taxon-name-part-type="species" reg="nebulosus">nebulosus</tp:taxon-name-part></tp:taxon-name></italic>, <italic><tp:taxon-name><tp:taxon-name-part taxon-name-part-type="genus" reg="Yumtaax">Y.</tp:taxon-name-part> <tp:taxon-name-part taxon-name-part-type="species" reg="olmecae">olmecae</tp:taxon-name-part></tp:taxon-name></italic>; directed dorsally and anteriorly in <italic><tp:taxon-name><tp:taxon-name-part taxon-name-part-type="genus" reg="Yumtaax">Y.</tp:taxon-name-part> <tp:taxon-name-part taxon-name-part-type="species" reg="jimenezi">jimenezi</tp:taxon-name-part></tp:taxon-name></italic>, <italic><tp:taxon-name><tp:taxon-name-part taxon-name-part-type="genus" reg="Yumtaax">Y.</tp:taxon-name-part> <tp:taxon-name-part taxon-name-part-type="species" reg="mazatecus">mazatecus</tp:taxon-name-part></tp:taxon-name></italic>; directed anteriorly in <italic><tp:taxon-name><tp:taxon-name-part taxon-name-part-type="genus" reg="Yumtaax">Y.</tp:taxon-name-part> <tp:taxon-name-part taxon-name-part-type="species" reg="veracrucensis">veracrucensis</tp:taxon-name-part></tp:taxon-name></italic>, <italic><tp:taxon-name><tp:taxon-name-part taxon-name-part-type="genus" reg="Yumtaax">Y.</tp:taxon-name-part> <tp:taxon-name-part taxon-name-part-type="species" reg="laticornis">laticornis</tp:taxon-name-part></tp:taxon-name></italic>), reaching the clypeus (shared with <italic><tp:taxon-name><tp:taxon-name-part taxon-name-part-type="genus" reg="Yumtaax">Y.</tp:taxon-name-part> <tp:taxon-name-part taxon-name-part-type="species" reg="veracrucensis">veracrucensis</tp:taxon-name-part></tp:taxon-name></italic>, <italic><tp:taxon-name><tp:taxon-name-part taxon-name-part-type="genus" reg="Yumtaax">Y.</tp:taxon-name-part> <tp:taxon-name-part taxon-name-part-type="species" reg="cameliae">cameliae</tp:taxon-name-part></tp:taxon-name></italic>; not reaching the clypeus in other members of <italic><tp:taxon-name><tp:taxon-name-part taxon-name-part-type="genus" reg="Yumtaax">Yumtaax</tp:taxon-name-part></tp:taxon-name></italic>); and moderately reduced eyes (shared with <italic><tp:taxon-name><tp:taxon-name-part taxon-name-part-type="genus" reg="Yumtaax">Y.</tp:taxon-name-part> <tp:taxon-name-part taxon-name-part-type="species" reg="veracrucensis">veracrucensis</tp:taxon-name-part></tp:taxon-name></italic>, <italic><tp:taxon-name><tp:taxon-name-part taxon-name-part-type="genus" reg="Yumtaax">Y.</tp:taxon-name-part> <tp:taxon-name-part taxon-name-part-type="species" reg="jimenezi">jimenezi</tp:taxon-name-part></tp:taxon-name></italic>, <italic><tp:taxon-name><tp:taxon-name-part taxon-name-part-type="genus" reg="Yumtaax">Y.</tp:taxon-name-part> <tp:taxon-name-part taxon-name-part-type="species" reg="nebulosus">nebulosus</tp:taxon-name-part></tp:taxon-name></italic>, <italic><tp:taxon-name><tp:taxon-name-part taxon-name-part-type="genus" reg="Yumtaax">Y.</tp:taxon-name-part> <tp:taxon-name-part taxon-name-part-type="species" reg="olmecae">olmecae</tp:taxon-name-part></tp:taxon-name></italic>; large in <italic><tp:taxon-name><tp:taxon-name-part taxon-name-part-type="genus" reg="Yumtaax">Y.</tp:taxon-name-part> <tp:taxon-name-part taxon-name-part-type="species" reg="recticornis">recticornis</tp:taxon-name-part></tp:taxon-name></italic>, <italic><tp:taxon-name><tp:taxon-name-part taxon-name-part-type="genus" reg="Yumtaax">Y.</tp:taxon-name-part> <tp:taxon-name-part taxon-name-part-type="species" reg="imbellis">imbellis</tp:taxon-name-part></tp:taxon-name></italic>; strongly reduced in <italic><tp:taxon-name><tp:taxon-name-part taxon-name-part-type="genus" reg="Yumtaax">Y.</tp:taxon-name-part> <tp:taxon-name-part taxon-name-part-type="species" reg="laticornis">laticornis</tp:taxon-name-part></tp:taxon-name></italic>, <italic><tp:taxon-name><tp:taxon-name-part taxon-name-part-type="genus" reg="Yumtaax">Y.</tp:taxon-name-part> <tp:taxon-name-part taxon-name-part-type="species" reg="mazatecus">mazatecus</tp:taxon-name-part></tp:taxon-name></italic>).</p></tp:treatment-sec><tp:treatment-sec sec-type="description" id="SECID0EPODI"><title>Dimensions</title><p>
              <bold>(mm) (n = 4).</bold> Total length 22.5–25.5 (<italic>χ</italic> = 24.0); elytral length 13.5–14.0 (χ = 14.5); pronotal length 6.0–7.0 (χ = 6.5); pronotal width 7.0–9.5 (χ = 8.5); humeral width 7.0–8.0 (χ = 7.5).</p><!--PageBreak--></tp:treatment-sec><tp:treatment-sec sec-type="description" id="SECID0E1ODI"><title>Description of holotype</title><p>
              <bold>(Fig. <xref ref-type="fig" rid="F6">8</xref>).</bold> Head (Fig. <xref ref-type="fig" rid="F6">8C</xref>). Labrum: anterior border concave, dorsal surface smooth and glabrous medially, punctate and setose apicolaterally, apically, and, basally; anterior edge excavated. Clypeus: vertical, rectangular, flat, shiny, and smooth. Frontoclypeal suture: straight, and shiny; external tubercles rounded, weak, directed dorsally and anteriorly. Frontal area: inclined, flat, smooth, and shiny; frontal ridges absent without inner tubercles. Frontal fossae: impunctate and glabrous. Mesofrontal structure (MFS): of the “striatopunctatus” type (see <xref ref-type="bibr" rid="B35">Reyes-Castillo 1970</xref>); base subparallel and narrower than MFS’ lateral ridge; center horn long with apex acute, largely free elevated in the posterior half bending abruptly forward in the anterior half (Fig. <xref ref-type="fig" rid="F6">8D</xref>), reaching the posterior margin of clypeus, dorsally without micro-<!--PageBreak-->punctures; base of center horn wide, not narrowing in the posterior half and narrowing abruptly in the anterior half until apex; dorsal fossa present at base of MFS. Occipital fossa: shallow posteriorly and deeper laterally connected with the frontal fossae. Posterior occipital sulcus concave. Supraorbital ridge: bituberculate, tubercles of similar size; posterior half of supraorbital ridge not bifurcated. Canthus: with apex rounded, covering less than 1/3 of the eye, not expanded distally. Eyes moderately reduced (distal edge of the eye more or less at the distal edge of the canthus), width = 0.6 mm (each eye). Head width (between posterior tubercles of the supraorbital ridge) = 4.3 mm. Ratio of sums of both eyes widths/total head width = 0.27; postocular area punctate and setose. Ligula: tridentate, central tooth surpassing apex of lateral teeth; lateral teeth rounded; glabrous punctures present in discal area; posterior border straight. Mentum: lateral lobes rectangular and wide, with setose punctures. Basomedial portion protruding ventrally; anterior border at middle convex; basal fossae present. Hypostomal process: without lateral depression; separated from mentum by a distance shorter than the width of the anterior width of hypostomal process. Infraocular ridge (Fig. <xref ref-type="fig" rid="F1">3</xref>): short and wide anteriorly, narrow posteriorly. Mandible: with 3 apical teeth; internal tooth of left mandible bidentate; dorsal tooth occupies half of length of the mandible. Pronotum: anterior angles rounded. Anterior fossae of marginal sulcus punctate. Lateral fossae impunctate. Marginal groove lacking punctures. Prosternum: opaque; prosternellum with anterior half and lateral edges opaque and posterior half and middle area shiny. Scutellum: smooth and glabrous. Mesosternum: with anterolateral areas opaque. Metasternum: with setae anterolaterally, lacking punctures in lateral margins of metasternal disc. Lateral fossae wide posteriorly with setose punctures. Elytra: anterior border straight. Meeting point of striae 1-10 (see <xref ref-type="bibr" rid="B35">Reyes-Castillo 1970</xref>) with one line of punctures. Wings: well developed. Legs: femur I with longitudinal anteroventral groove strongly developed, reaching distal end of femur, posteroventral half pubescent; setae long, sparse, reddish. Abdomen: last sternite with marginal groove complete and opaque laterally (Fig. <xref ref-type="fig" rid="F6">8B</xref>). Aedeagus (Fig. <xref ref-type="fig" rid="F6">8E, F, G</xref>) (based on male paratype): in dorsal view phallus globose (wider than long). In ventral view distal edges of phallus surpassing the distal edge of the parameres.</p></tp:treatment-sec><tp:treatment-sec sec-type="variation" id="SECID0EFQDI"><title>Variation.</title><p>Paratypes vary from the holotype in the following characters: internal tubercles obsolete to strongly developed; frontal ridges obsolete to strongly developed; frontal area glabrous to setose; ratio of eyes versus head width varies from 0.19-0.31; central area of the ligula always punctate, occasionally setose; pronotum with lateral fossae with or without strong punctures, even at the individual level (right vs left side of the pronotum); prosternellum shiny (one specimen of the type series) or opaque in anterior half; terminal sternite with lateral areas of the marginal groove opaque or not.</p></tp:treatment-sec><tp:treatment-sec sec-type="etymology" id="SECID0EKQDI"><title>Etymology.</title><p>The species is named <italic><tp:taxon-name><tp:taxon-name-part taxon-name-part-type="genus" reg="Yumtaax">Y.</tp:taxon-name-part> <tp:taxon-name-part taxon-name-part-type="species" reg="cameliae">cameliae</tp:taxon-name-part></tp:taxon-name></italic>, honoring <tp:taxon-name><tp:taxon-name-part taxon-name-part-type="family">Passalidae</tp:taxon-name-part></tp:taxon-name> researcher Camelia Castillo whose research (<xref ref-type="bibr" rid="B12">Castillo and Reyes-Castillo 1984</xref>) provided a better understanding of <italic><tp:taxon-name><tp:taxon-name-part taxon-name-part-type="genus" reg="Yumtaax">Yumtaax</tp:taxon-name-part></tp:taxon-name></italic>.</p></tp:treatment-sec><tp:treatment-sec sec-type="distribution" id="SECID0ELRDI"><title>Distribution.</title><p>This species is known only from the type locality in Veracruz, Mexico. It was collected in a small patch of oak forest (bosque mesófilo de montaña) surrounding the Puerto del Aire village at 2400 m elevation.</p><!--PageBreak--></tp:treatment-sec><tp:treatment-sec sec-type="remarks" id="SECID0ERRDI"><title>Remarks.</title><p>Specimens of <italic><tp:taxon-name><tp:taxon-name-part taxon-name-part-type="genus" reg="Yumtaax">Y.</tp:taxon-name-part> <tp:taxon-name-part taxon-name-part-type="species" reg="cameliae">cameliae</tp:taxon-name-part></tp:taxon-name></italic> were originally identified as <italic><tp:taxon-name><tp:taxon-name-part taxon-name-part-type="genus" reg="Yumtaax">Y.</tp:taxon-name-part> <tp:taxon-name-part taxon-name-part-type="species" reg="laticornis">laticornis</tp:taxon-name-part></tp:taxon-name></italic> (<xref ref-type="fig" rid="F7">9A</xref> in <xref ref-type="bibr" rid="B12">Castillo and Reyes-Castillo 1984</xref>). Close examination of the <italic><tp:taxon-name><tp:taxon-name-part taxon-name-part-type="genus" reg="Yumtaax">Y.</tp:taxon-name-part> <tp:taxon-name-part taxon-name-part-type="species" reg="laticornis">laticornis</tp:taxon-name-part></tp:taxon-name></italic> holotype (see “Remarks” for <italic><tp:taxon-name><tp:taxon-name-part taxon-name-part-type="genus" reg="Yumtaax">Y.</tp:taxon-name-part> <tp:taxon-name-part taxon-name-part-type="species" reg="laticornis">laticornis</tp:taxon-name-part></tp:taxon-name></italic>) and distribution of the holotype suggested that <italic><tp:taxon-name><tp:taxon-name-part taxon-name-part-type="genus" reg="Yumtaax">Y.</tp:taxon-name-part> <tp:taxon-name-part taxon-name-part-type="species" reg="laticornis">laticornis</tp:taxon-name-part></tp:taxon-name></italic> sensu Castillo and Reyes-Castillo and <italic><tp:taxon-name><tp:taxon-name-part taxon-name-part-type="genus" reg="Yumtaax">Y.</tp:taxon-name-part> <tp:taxon-name-part taxon-name-part-type="species" reg="laticornis">laticornis</tp:taxon-name-part></tp:taxon-name></italic> Truqui do not correspond to the same species.</p><fig id="F6" position="float" orientation="portrait"><label>Figure 8.</label><caption><p>
          <italic><tp:taxon-name><tp:taxon-name-part taxon-name-part-type="genus" reg="Yumtaax">Yumtaax</tp:taxon-name-part> <tp:taxon-name-part taxon-name-part-type="species" reg="cameliae">cameliae</tp:taxon-name-part></tp:taxon-name></italic> Beza-Beza, Reyes-Castillo &amp; Jameson, sp. n., holotype: <bold>A</bold> dorsal habitus <bold>B</bold> ventral habitus <bold>C</bold> dorsal view of pronotum and head <bold>D</bold> lateral view of pronotum and head <bold>E</bold> lateral view of aedeagus <bold>F</bold> ventral view of aedeagus <bold>G</bold> dorsal view of aedeagus.</p></caption><graphic xmlns:xlink="http://www.w3.org/1999/xlink" xlink:href="zookeys-667-095-g006.jpg" position="float" orientation="portrait" xlink:type="simple" id="oo_130956.jpg"/></fig></tp:treatment-sec><tp:treatment-sec><!--Section generated to contain objects referenced in tp:taxon-treatment.--><fig id="F2" position="float" orientation="portrait"><label>Figure 4.</label><caption><p>50% majority-rule consensus of Bayesian posterior probabilities resulting from analysis of the combined data. Bayesian posterior probabilities (PP) (&gt; 0.50) and bootstrap support (BS) (&gt; 50) are noted. <italic><tp:taxon-name><tp:taxon-name-part taxon-name-part-type="genus" reg="Yumtaax">Yumtaax</tp:taxon-name-part> <tp:taxon-name-part taxon-name-part-type="species" reg="veracrucensis">veracrucensis</tp:taxon-name-part></tp:taxon-name></italic> sp. n. = <italic><tp:taxon-name><tp:taxon-name-part taxon-name-part-type="genus" reg="Yumtaax">Yumtaax</tp:taxon-name-part></tp:taxon-name></italic> LCM; <italic><tp:taxon-name><tp:taxon-name-part taxon-name-part-type="genus" reg="Yumtaax">Yumtaax</tp:taxon-name-part> <tp:taxon-name-part taxon-name-part-type="species" reg="recticornis">recticornis</tp:taxon-name-part></tp:taxon-name></italic> = <italic><tp:taxon-name><tp:taxon-name-part taxon-name-part-type="genus" reg="Yumtaax">Yumtaax</tp:taxon-name-part> <tp:taxon-name-part taxon-name-part-type="species" reg="recticornis">recticornis</tp:taxon-name-part></tp:taxon-name></italic> OM; <italic><tp:taxon-name><tp:taxon-name-part taxon-name-part-type="genus" reg="Yumtaax">Yumtaax</tp:taxon-name-part> <tp:taxon-name-part taxon-name-part-type="species" reg="laticornis">laticornis</tp:taxon-name-part></tp:taxon-name></italic> = <italic><tp:taxon-name><tp:taxon-name-part taxon-name-part-type="genus" reg="Yumtaax">Yumtaax</tp:taxon-name-part></tp:taxon-name></italic> CM; <italic><tp:taxon-name><tp:taxon-name-part taxon-name-part-type="genus" reg="Yumtaax">Yumtaax</tp:taxon-name-part> <tp:taxon-name-part taxon-name-part-type="species" reg="cameliae">cameliae</tp:taxon-name-part></tp:taxon-name></italic> sp. n. = <italic><tp:taxon-name><tp:taxon-name-part taxon-name-part-type="genus" reg="Yumtaax">Yumtaax</tp:taxon-name-part></tp:taxon-name></italic> LM; <italic><tp:taxon-name><tp:taxon-name-part taxon-name-part-type="genus" reg="Yumtaax">Yumtaax</tp:taxon-name-part> <tp:taxon-name-part taxon-name-part-type="species" reg="jimenezi">jimenezi</tp:taxon-name-part></tp:taxon-name></italic> sp. n. = <italic><tp:taxon-name><tp:taxon-name-part taxon-name-part-type="genus" reg="Yumtaax">Yumtaax</tp:taxon-name-part> <tp:taxon-name-part taxon-name-part-type="species" reg="recticornis">recticornis</tp:taxon-name-part></tp:taxon-name></italic> VM.</p></caption><graphic xmlns:xlink="http://www.w3.org/1999/xlink" xlink:href="zookeys-667-095-g002.jpg" position="float" orientation="portrait" xlink:type="simple" id="oo_130952.jpg"/></fig><fig id="F1" position="float" orientation="portrait"><label>Figures 1–3.</label><caption><p>Morphological structures for <italic><tp:taxon-name><tp:taxon-name-part taxon-name-part-type="genus" reg="Yumtaax">Yumtaax</tp:taxon-name-part></tp:taxon-name></italic> species. <bold>1</bold> Head structures for identification of <italic><tp:taxon-name><tp:taxon-name-part taxon-name-part-type="genus" reg="Yumtaax">Yumtaax</tp:taxon-name-part></tp:taxon-name></italic> species. Central tooth of the mesofrontal structure (MSF) short (<bold>1A</bold>) versus long (<bold>1B</bold>). Eye size large in <italic><tp:taxon-name><tp:taxon-name-part taxon-name-part-type="genus" reg="Yumtaax">Yumtaax</tp:taxon-name-part> <tp:taxon-name-part taxon-name-part-type="species" reg="nebulosus">nebulosus</tp:taxon-name-part></tp:taxon-name></italic> (distal edge of the eye surpasses the distal edge of the canthus); eye size reduced in <italic><tp:taxon-name><tp:taxon-name-part taxon-name-part-type="genus" reg="Yumtaax">Y.</tp:taxon-name-part> <tp:taxon-name-part taxon-name-part-type="species" reg="cameliae">cameliae</tp:taxon-name-part></tp:taxon-name></italic> (distal edge of the eye does not surpass the distal edge of the canthus). Scale bars: 1 mm <bold>2</bold> Mesotibia showing dorsal ridge elevated at the middle and setose (lateral view) of <italic><tp:taxon-name><tp:taxon-name-part taxon-name-part-type="genus" reg="Yumtaax">Yumtaax</tp:taxon-name-part> <tp:taxon-name-part taxon-name-part-type="species" reg="cameliae">cameliae</tp:taxon-name-part></tp:taxon-name></italic> sp. n. <bold>3</bold> Head, ventral view, of <italic><tp:taxon-name><tp:taxon-name-part taxon-name-part-type="genus" reg="Yumtaax">Yumtaax</tp:taxon-name-part> <tp:taxon-name-part taxon-name-part-type="species" reg="cameliae">cameliae</tp:taxon-name-part></tp:taxon-name></italic> sp. n. showing the infraocular ridge. Scale bar: 1.5 mm</p></caption><graphic xmlns:xlink="http://www.w3.org/1999/xlink" xlink:href="zookeys-667-095-g001.jpg" position="float" orientation="portrait" xlink:type="simple" id="oo_130951.jpg"/></fig><fig id="F7" position="float" orientation="portrait"><label>Figure 9.</label><caption><p>
          <italic><tp:taxon-name><tp:taxon-name-part taxon-name-part-type="genus" reg="Yumtaax">Yumtaax</tp:taxon-name-part> <tp:taxon-name-part taxon-name-part-type="species" reg="jimenezi">jimenezi</tp:taxon-name-part></tp:taxon-name></italic> Beza-Beza, Reyes-Castillo &amp; Jameson, sp. n., holotype: <bold>A</bold> dorsal habitus <bold>B</bold> ventral habitus <bold>C</bold> dorsal view of pronotum and head <bold>D</bold> lateral view of pronotum and head <bold>E</bold> lateral view of aedeagus <bold>F</bold> ventral view of aedeagus <bold>G</bold> dorsal view of aedeagus.</p></caption><graphic xmlns:xlink="http://www.w3.org/1999/xlink" xlink:href="zookeys-667-095-g007.jpg" position="float" orientation="portrait" xlink:type="simple" id="oo_130957.jpg"/></fig></tp:treatment-sec><ref-list><ref id="B35"><mixed-citation xmlns:xlink="http://www.w3.org/1999/xlink" xlink:type="simple">
          <person-group><name name-style="western"><surname>Reyes-Castillo</surname><given-names>P</given-names></name></person-group> (<year>1970</year>) <tp:taxon-name><tp:taxon-name-part taxon-name-part-type="order">Coleoptera</tp:taxon-name-part></tp:taxon-name>, <tp:taxon-name><tp:taxon-name-part taxon-name-part-type="family">Passalidae</tp:taxon-name-part></tp:taxon-name>: morfología y división en grandes grupos: géneros americanos. Folia Entomologica Mexicana 20-22: 1–240.</mixed-citation></ref><ref id="B12"><mixed-citation xmlns:xlink="http://www.w3.org/1999/xlink" xlink:type="simple">
          <person-group><name name-style="western"><surname>Castillo</surname><given-names>C</given-names></name><name name-style="western"><surname>Reyes-Castillo</surname><given-names>P</given-names></name></person-group> (<year>1984</year>) <article-title>Biosistemática del género <italic><tp:taxon-name><tp:taxon-name-part taxon-name-part-type="genus">Petrejoides</tp:taxon-name-part></tp:taxon-name></italic> Kuwert (<tp:taxon-name><tp:taxon-name-part taxon-name-part-type="order">Coleoptera</tp:taxon-name-part></tp:taxon-name>, <tp:taxon-name><tp:taxon-name-part taxon-name-part-type="superfamily">Lamellicornia</tp:taxon-name-part></tp:taxon-name>, <tp:taxon-name><tp:taxon-name-part taxon-name-part-type="family">Passalidae</tp:taxon-name-part></tp:taxon-name>).</article-title> <source>Acta Zoologica Mexicana (nueva serie)</source> <volume>4</volume>: <fpage>1</fpage>–<lpage>84</lpage>.</mixed-citation></ref></ref-list></tp:taxon-treatment>
