# Supplementary material for: Phylogeny of the genus Yumtaax Boucher (Coleoptera, Passalidae, Proculini): Taxonomic and evolutionary implications with descriptions of three new species
Source: Zookeys. 2017 Apr 10;(667):95–129. doi: 10.3897/zookeys.667.10716 (PMC5523388; doi:10.3897/zookeys.667.10716)
Supplement: XML Treatment for Yumtaax jimenezi [file zookeys.667.10716-treatment5.xml]

<!DOCTYPE tp:taxon-treatment
  PUBLIC "-//TaxonX//DTD Taxonomic Treatment Publishing DTD v0 20100105//EN" "tax-treatment-NSO.dtd">
<tp:taxon-treatment xmlns:tp="http://www.plazi.org/taxpub"><tp:treatment-meta><kwd-group><label>Taxon classification</label><kwd><named-content xmlns:xlink="http://www.w3.org/1999/xlink" content-type="kingdom">Animalia</named-content></kwd><kwd><named-content xmlns:xlink="http://www.w3.org/1999/xlink" content-type="order">Coleoptera</named-content></kwd><kwd><named-content xmlns:xlink="http://www.w3.org/1999/xlink" content-type="family">Passalidae</named-content></kwd></kwd-group><mixed-citation publication-type="journal"><person-group><name><surname>Beza-Beza</surname><given-names>Cristian Fernando</given-names></name><name><surname>Beck</surname><given-names>James</given-names></name><name><surname>Reyes-Castillo</surname><given-names>Pedro</given-names></name><name><surname>Jameson</surname><given-names>Mary Liz</given-names></name></person-group><article-title>Phylogeny of the genus <italic><tp:taxon-name><tp:taxon-name-part taxon-name-part-type="genus" reg="Yumtaax">Yumtaax</tp:taxon-name-part></tp:taxon-name></italic> Boucher (<tp:taxon-name><tp:taxon-name-part taxon-name-part-type="order">Coleoptera</tp:taxon-name-part></tp:taxon-name>, <tp:taxon-name><tp:taxon-name-part taxon-name-part-type="family">Passalidae</tp:taxon-name-part></tp:taxon-name>, <tp:taxon-name><tp:taxon-name-part taxon-name-part-type="tribe">Proculini</tp:taxon-name-part></tp:taxon-name>): Taxonomic and evolutionary implications with descriptions of three new species</article-title><source>Zookeys</source><day>10</day><month>4</month><year>2017</year><volume>2017</volume><issue>667</issue><fpage>95</fpage><lpage>129</lpage><pub-id pub-id-type="doi">10.3897/zookeys.667.10716</pub-id></mixed-citation></tp:treatment-meta><tp:nomenclature><tp:taxon-name>
              <tp:taxon-name-part taxon-name-part-type="genus" reg="Yumtaax">Yumtaax</tp:taxon-name-part>
              <tp:taxon-name-part taxon-name-part-type="species" reg="jimenezi">jimenezi</tp:taxon-name-part>
              <object-id xmlns:xlink="http://www.w3.org/1999/xlink" content-type="zoobank" xlink:type="simple">http://zoobank.org/C8313A69-5326-49BF-829B-53343207F53E</object-id>
            </tp:taxon-name><tp:taxon-authority>Beza-Beza, Reyes-Castillo &amp; Jameson</tp:taxon-authority><tp:taxon-status xmlns:xlink="http://www.w3.org/1999/xlink" xlink:type="simple">sp. n.</tp:taxon-status></tp:nomenclature><tp:treatment-sec sec-type="material" id="SECID0EPWDI"><title>Material examined.</title><p>27 type specimens.</p><p>
              <italic>Holotype</italic> ♂. MEXICO: Veracruz, Calcahualco, Tecuanapa. Bosque mesófilo, alt. 2400 m V-2/3-1992 (<italic>Capistrán and Delgado</italic>) (IEXA).</p><p>
              <italic>Paratypes</italic> (26 total). MEXICO: Veracruz: 10 ♀, 15 unknown sex, Calcahualco, Tecuanapa, bosque mesófilo, alt. 2400 m, V-2/3-1992 (<italic>Capistrán and Delgado</italic>). 5 ♂, 8 ♀, 34 sex unknown, Calcahualco, Tecuanapa, bosque mesófilo, alt. 2400 m, V-1992 (<italic>Capistrán and Delgado</italic>). 14 ♀, Calcahualco, Tecuanapa, bosque mesófilo, alt. 2200 m, VI-1992 (<italic>Capistrán and Delgado</italic>). 1 ♂, Calcahualco, Dos Caminos, II-29-1992, alt. 1415 m, bosque de encino-pino, dentro de <italic><tp:taxon-name><tp:taxon-name-part taxon-name-part-type="genus" reg="Quercus">Quercus</tp:taxon-name-part></tp:taxon-name></italic> sp. (<italic>R. Novelo, F. Capistrán and L. Delgado</italic>). 1 ♀, 2 sex unknown, Calcahualco, Nueva Vaquería (1 km before), II-28-1992, alt. 2700 m, bosque de pino-encino, en tronco (<italic>R. Novelo, F. Capistrán and L. Delgado</italic>). 2 ♀, Veracruz, Calcahualco, 1 km antes de Nueva Vaquería, 2700 m, VI-1992, (<italic>L. Delgado and Capistrán</italic>) (CFBB, IEXA). 1 ♂, Cosautlan, Los Laureles, alt. 2680 m, VIII-27-1999 (<italic>J. P. Lumaret</italic>). 4 sex unknown, Orizaba, Sallé, Mex. Collection (<italic>Sallé</italic>) (BMNH). 1 sex unknown, Mexico (<italic>Truqui</italic>) (BMNH).</p></tp:treatment-sec><tp:treatment-sec sec-type="diagnosis" id="SECID0EXXDI"><title>Diagnosis.</title><p>
              <italic><tp:taxon-name><tp:taxon-name-part taxon-name-part-type="genus" reg="Yumtaax">Yumtaax</tp:taxon-name-part> <tp:taxon-name-part taxon-name-part-type="species" reg="jimenezi">jimenezi</tp:taxon-name-part></tp:taxon-name></italic> is a small (18.5–23.0 mm) macropterous species, and it is part of the <italic><tp:taxon-name><tp:taxon-name-part taxon-name-part-type="genus" reg="Yumtaax">Y.</tp:taxon-name-part> <tp:taxon-name-part taxon-name-part-type="species" reg="laticornis">laticornis</tp:taxon-name-part></tp:taxon-name></italic> clade (=Fig. <xref ref-type="fig" rid="F2">4</xref>). This species is diagnosed by the following character combination: clypeus is inclined (shared with <italic><tp:taxon-name><tp:taxon-name-part taxon-name-part-type="genus" reg="Yumtaax">Y.</tp:taxon-name-part> <tp:taxon-name-part taxon-name-part-type="species" reg="recticornis">recticornis</tp:taxon-name-part></tp:taxon-name></italic>, <italic><tp:taxon-name><tp:taxon-name-part taxon-name-part-type="genus" reg="Yumtaax">Y.</tp:taxon-name-part> <tp:taxon-name-part taxon-name-part-type="species" reg="imbellis">imbellis</tp:taxon-name-part></tp:taxon-name></italic>, <italic><tp:taxon-name><tp:taxon-name-part taxon-name-part-type="genus" reg="Yumtaax">Y.</tp:taxon-name-part> <tp:taxon-name-part taxon-name-part-type="species" reg="mazatecus">mazatecus</tp:taxon-name-part></tp:taxon-name></italic>, <italic><tp:taxon-name><tp:taxon-name-part taxon-name-part-type="genus" reg="Yumtaax">Y.</tp:taxon-name-part> <tp:taxon-name-part taxon-name-part-type="species" reg="nebulosus">nebulosus</tp:taxon-name-part></tp:taxon-name></italic>, <italic><tp:taxon-name><tp:taxon-name-part taxon-name-part-type="genus" reg="Yumtaax">Y.</tp:taxon-name-part> <tp:taxon-name-part taxon-name-part-type="species" reg="olmecae">olmecae</tp:taxon-name-part></tp:taxon-name></italic>; vertical in <italic><tp:taxon-name><tp:taxon-name-part taxon-name-part-type="genus" reg="Yumtaax">Y.</tp:taxon-name-part> <tp:taxon-name-part taxon-name-part-type="species" reg="laticornis">laticornis</tp:taxon-name-part></tp:taxon-name></italic>, <italic><tp:taxon-name><tp:taxon-name-part taxon-name-part-type="genus" reg="Yumtaax">Y.</tp:taxon-name-part> <tp:taxon-name-part taxon-name-part-type="species" reg="cameliae">cameliae</tp:taxon-name-part></tp:taxon-name></italic>, <italic><tp:taxon-name><tp:taxon-name-part taxon-name-part-type="genus" reg="Yumtaax">Y.</tp:taxon-name-part> <tp:taxon-name-part taxon-name-part-type="species" reg="veracrucensis">veracrucensis</tp:taxon-name-part></tp:taxon-name></italic>) and with the anterior border straight (shared with other members of <italic><tp:taxon-name><tp:taxon-name-part taxon-name-part-type="genus" reg="Yumtaax">Yumtaax</tp:taxon-name-part></tp:taxon-name></italic> except for <italic><tp:taxon-name><tp:taxon-name-part taxon-name-part-type="genus" reg="Yumtaax">Y.</tp:taxon-name-part> <tp:taxon-name-part taxon-name-part-type="species" reg="recticornis">recticornis</tp:taxon-name-part></tp:taxon-name></italic> and <italic><tp:taxon-name><tp:taxon-name-part taxon-name-part-type="genus" reg="Yumtaax">Y.</tp:taxon-name-part> <tp:taxon-name-part taxon-name-part-type="species" reg="olmecae">olmecae</tp:taxon-name-part></tp:taxon-name></italic> that have the anterior border of clypeus concave); MFS of the “falsus” type (see <xref ref-type="bibr" rid="B35">Reyes-Castillo 1970</xref>) (shared with all members of <italic><tp:taxon-name><tp:taxon-name-part taxon-name-part-type="genus" reg="Yumtaax">Yumtaax</tp:taxon-name-part></tp:taxon-name></italic> except <italic><tp:taxon-name><tp:taxon-name-part taxon-name-part-type="genus" reg="Yumtaax">Y.</tp:taxon-name-part> <tp:taxon-name-part taxon-name-part-type="species" reg="cameliae">cameliae</tp:taxon-name-part></tp:taxon-name></italic> which has the MFS of the “striatopunctatus” type), with the central tooth that is not free (fused with frontal ridges) (shared with <italic><tp:taxon-name><tp:taxon-name-part taxon-name-part-type="genus" reg="Yumtaax">Y.</tp:taxon-name-part> <tp:taxon-name-part taxon-name-part-type="species" reg="imbellis">imbellis</tp:taxon-name-part></tp:taxon-name></italic>, <italic><tp:taxon-name><tp:taxon-name-part taxon-name-part-type="genus" reg="Yumtaax">Y.</tp:taxon-name-part> <tp:taxon-name-part taxon-name-part-type="species" reg="nebulosus">nebulosus</tp:taxon-name-part></tp:taxon-name></italic>, <italic><tp:taxon-name><tp:taxon-name-part taxon-name-part-type="genus" reg="Yumtaax">Y.</tp:taxon-name-part> <tp:taxon-name-part taxon-name-part-type="species" reg="olmecae">olmecae</tp:taxon-name-part></tp:taxon-name></italic>; largely free in <italic><tp:taxon-name><tp:taxon-name-part taxon-name-part-type="genus" reg="Yumtaax">Y.</tp:taxon-name-part> <tp:taxon-name-part taxon-name-part-type="species" reg="recticornis">recticornis</tp:taxon-name-part></tp:taxon-name></italic>, <italic><tp:taxon-name><tp:taxon-name-part taxon-name-part-type="genus" reg="Yumtaax">Y.</tp:taxon-name-part> <tp:taxon-name-part taxon-name-part-type="species" reg="veracrucensis">veracrucensis</tp:taxon-name-part></tp:taxon-name></italic>, <italic><tp:taxon-name><tp:taxon-name-part taxon-name-part-type="genus" reg="Yumtaax">Y.</tp:taxon-name-part> <tp:taxon-name-part taxon-name-part-type="species" reg="laticornis">laticornis</tp:taxon-name-part></tp:taxon-name></italic>, <italic><tp:taxon-name><tp:taxon-name-part taxon-name-part-type="genus" reg="Yumtaax">Y.</tp:taxon-name-part> <tp:taxon-name-part taxon-name-part-type="species" reg="cameliae">cameliae</tp:taxon-name-part></tp:taxon-name></italic>, <italic><tp:taxon-name><tp:taxon-name-part taxon-name-part-type="genus" reg="Yumtaax">Y.</tp:taxon-name-part> <tp:taxon-name-part taxon-name-part-type="species" reg="mazatecus">mazatecus</tp:taxon-name-part></tp:taxon-name></italic>), directed dorsally and anteriorly (shared with <italic><tp:taxon-name><tp:taxon-name-part taxon-name-part-type="genus" reg="Yumtaax">Y.</tp:taxon-name-part> <tp:taxon-name-part taxon-name-part-type="species" reg="mazatecus">mazatecus</tp:taxon-name-part></tp:taxon-name></italic>, directed dorsally <italic><tp:taxon-name><tp:taxon-name-part taxon-name-part-type="genus" reg="Yumtaax">Y.</tp:taxon-name-part> <tp:taxon-name-part taxon-name-part-type="species" reg="recticornis">recticornis</tp:taxon-name-part></tp:taxon-name></italic>, <italic><tp:taxon-name><tp:taxon-name-part taxon-name-part-type="genus" reg="Yumtaax">Y.</tp:taxon-name-part> <tp:taxon-name-part taxon-name-part-type="species" reg="imbellis">imbellis</tp:taxon-name-part></tp:taxon-name></italic>, <italic><tp:taxon-name><tp:taxon-name-part taxon-name-part-type="genus" reg="Yumtaax">Y.</tp:taxon-name-part> <tp:taxon-name-part taxon-name-part-type="species" reg="nebulosus">nebulosus</tp:taxon-name-part></tp:taxon-name></italic>, <italic><tp:taxon-name><tp:taxon-name-part taxon-name-part-type="genus" reg="Yumtaax">Y.</tp:taxon-name-part> <tp:taxon-name-part taxon-name-part-type="species" reg="olmecae">olmecae</tp:taxon-name-part></tp:taxon-name></italic>; directed anteriorly in <italic><tp:taxon-name><tp:taxon-name-part taxon-name-part-type="genus" reg="Yumtaax">Y.</tp:taxon-name-part> <tp:taxon-name-part taxon-name-part-type="species" reg="veracrucensis">veracrucensis</tp:taxon-name-part></tp:taxon-name></italic>, <italic><tp:taxon-name><tp:taxon-name-part taxon-name-part-type="genus" reg="Yumtaax">Y.</tp:taxon-name-part> <tp:taxon-name-part taxon-name-part-type="species" reg="laticornis">laticornis</tp:taxon-name-part></tp:taxon-name></italic>; elevated in the posterior half bending abruptly forward in the anterior half in <italic><tp:taxon-name><tp:taxon-name-part taxon-name-part-type="genus" reg="Yumtaax">Y.</tp:taxon-name-part> <tp:taxon-name-part taxon-name-part-type="species" reg="cameliae">cameliae</tp:taxon-name-part></tp:taxon-name></italic>), and not reaching the clypeus (shared with <italic><tp:taxon-name><tp:taxon-name-part taxon-name-part-type="genus" reg="Yumtaax">Y.</tp:taxon-name-part> <tp:taxon-name-part taxon-name-part-type="species" reg="recticornis">recticornis</tp:taxon-name-part></tp:taxon-name></italic>, <italic><tp:taxon-name><tp:taxon-name-part taxon-name-part-type="genus" reg="Yumtaax">Y.</tp:taxon-name-part> <tp:taxon-name-part taxon-name-part-type="species" reg="imbellis">imbellis</tp:taxon-name-part></tp:taxon-name></italic>, <italic><tp:taxon-name><tp:taxon-name-part taxon-name-part-type="genus" reg="Yumtaax">Y.</tp:taxon-name-part> <tp:taxon-name-part taxon-name-part-type="species" reg="mazatecus">mazatecus</tp:taxon-name-part></tp:taxon-name></italic>, <italic><tp:taxon-name><tp:taxon-name-part taxon-name-part-type="genus" reg="Yumtaax">Y.</tp:taxon-name-part> <tp:taxon-name-part taxon-name-part-type="species" reg="nebulosus">nebulosus</tp:taxon-name-part></tp:taxon-name></italic>, <italic><tp:taxon-name><tp:taxon-name-part taxon-name-part-type="genus" reg="Yumtaax">Y.</tp:taxon-name-part> <tp:taxon-name-part taxon-name-part-type="species" reg="olmecae">olmecae</tp:taxon-name-part></tp:taxon-name></italic>; reaching the clypeus in <italic><tp:taxon-name><tp:taxon-name-part taxon-name-part-type="genus" reg="Yumtaax">Y.</tp:taxon-name-part> <tp:taxon-name-part taxon-name-part-type="species" reg="laticornis">laticornis</tp:taxon-name-part></tp:taxon-name></italic>, <italic><tp:taxon-name><tp:taxon-name-part taxon-name-part-type="genus" reg="Yumtaax">Y.</tp:taxon-name-part> <tp:taxon-name-part taxon-name-part-type="species" reg="cameliae">cameliae</tp:taxon-name-part></tp:taxon-name></italic>, <italic><tp:taxon-name><tp:taxon-name-part taxon-name-part-type="genus" reg="Yumtaax">Y.</tp:taxon-name-part> <tp:taxon-name-part taxon-name-part-type="species" reg="veracrucensis">veracrucensis</tp:taxon-name-part></tp:taxon-name></italic>); and moderately reduced eyes (shared with <italic><tp:taxon-name><tp:taxon-name-part taxon-name-part-type="genus" reg="Yumtaax">Y.</tp:taxon-name-part> <tp:taxon-name-part taxon-name-part-type="species" reg="veracrucensis">veracrucensis</tp:taxon-name-part></tp:taxon-name></italic>, <italic><tp:taxon-name><tp:taxon-name-part taxon-name-part-type="genus" reg="Yumtaax">Y.</tp:taxon-name-part> <tp:taxon-name-part taxon-name-part-type="species" reg="cameliae">cameliae</tp:taxon-name-part></tp:taxon-name></italic>, <italic><tp:taxon-name><tp:taxon-name-part taxon-name-part-type="genus" reg="Yumtaax">Y.</tp:taxon-name-part> <tp:taxon-name-part taxon-name-part-type="species" reg="nebulosus">nebulosus</tp:taxon-name-part></tp:taxon-name></italic>, <italic><tp:taxon-name><tp:taxon-name-part taxon-name-part-type="genus" reg="Yumtaax">Y.</tp:taxon-name-part> <tp:taxon-name-part taxon-name-part-type="species" reg="olmecae">olmecae</tp:taxon-name-part></tp:taxon-name></italic>; large in <italic><tp:taxon-name><tp:taxon-name-part taxon-name-part-type="genus" reg="Yumtaax">Y.</tp:taxon-name-part> <tp:taxon-name-part taxon-name-part-type="species" reg="recticornis">recticornis</tp:taxon-name-part></tp:taxon-name></italic>, <italic><tp:taxon-name><tp:taxon-name-part taxon-name-part-type="genus" reg="Yumtaax">Y.</tp:taxon-name-part> <tp:taxon-name-part taxon-name-part-type="species" reg="imbellis">imbellis</tp:taxon-name-part></tp:taxon-name></italic>; strongly reduced in <italic><tp:taxon-name><tp:taxon-name-part taxon-name-part-type="genus" reg="Yumtaax">Y.</tp:taxon-name-part> <tp:taxon-name-part taxon-name-part-type="species" reg="laticornis">laticornis</tp:taxon-name-part></tp:taxon-name></italic>, <italic><tp:taxon-name><tp:taxon-name-part taxon-name-part-type="genus" reg="Yumtaax">Y.</tp:taxon-name-part> <tp:taxon-name-part taxon-name-part-type="species" reg="mazatecus">mazatecus</tp:taxon-name-part></tp:taxon-name></italic>).</p><!--PageBreak--></tp:treatment-sec><tp:treatment-sec sec-type="description" id="SECID0EEIAK"><title>Dimensions</title><p>
              <bold>(mm) (n = 12).</bold> Total length 18.5–23.0, (<italic>χ</italic> = 20.5); elytral length 11.5–14.0, (χ = 12.5); pronotal length 4.0–6.0, (χ = 5.5); pronotal width 5.5–7.0, (χ = 6.5); humeral width 5.5–7.0, (χ = 6.5).</p></tp:treatment-sec><tp:treatment-sec sec-type="description" id="SECID0EOIAK"><title>Description of holotype</title><p>
              <bold>(Fig. <xref ref-type="fig" rid="F7">9</xref>).</bold> Head (Fig. <xref ref-type="fig" rid="F7">9C</xref>). Labrum: anterior border concave, dorsal surface smooth and glabrous medially, and punctate and setose in the apicolaterally, apically, and basally; anterior edge excavated. Clypeus: inclined, rectangular, shiny, and smooth. Frontoclypeal suture: straight, and shiny. External tubercles rounded and directed dorsally. Frontal area: inclined, smooth, and shiny, frontal ridges present finishing in inner tubercles. Frontal fossae: punctate and setose. Mesofrontal <!--PageBreak-->structure (MFS): of the “falsus” type (see <xref ref-type="bibr" rid="B35">Reyes-Castillo 1970</xref>); base subparallel and narrower than the MFS’ lateral ridge; center horn short with apex rounded, not free (fused with frontal ridges) and directing dorsally (Fig. <xref ref-type="fig" rid="F7">9D</xref>), not reaching the posterior margin of clypeus (Fig. <xref ref-type="fig" rid="F7">9C, D</xref>), dorsally without micro-punctures; base of the center horn narrow not narrowing down along its length (central tooth tubercle like shape [Fig. <xref ref-type="fig" rid="F7">9C, D</xref>]); dorsal fossa present at the base of MFS. Occipital fossa: shallow posteriorly and deeper laterally not connected to frontal fossae. Posterior occipital sulcus sinuate. Supraorbital ridge: bituberculate, tubercles of similar size; posterior half of supraorbital ridge not bifurcated. Canthus: with apex rounded covering less than 1/3 of the eye, expanded distally. Eyes: reduced (distal edge of the eye more or less at the distal edge of the canthus), width = 0.5 mm (each eye). Head width = 3.5 mm. Ratio of sums of both eyes widths/total head width = 0.24; postocular area punctate and setose. Ligula: tridentate, with central tooth surpassing apex of lateral teeth, lateral teeth rounded; setose punctures present in discal area; posterior border convex. Mentum: lateral lobes rounded and wide, with setose punctures. Basomedial portion protruding ventrally; anterior border at middle convex; basal fossae absent. Hypostomal process: without lateral depression; separated from mentum by a distance shorter than the wide of the anterior width of hypostomal process. Infraocular ridge absent. Mandible: with 3 apical teeth; internal tooth of left mandible bidentate; dorsal tooth occupies less than half length of the mandible. Pronotum: anterior angles rounded. Anterior fossae of marginal sulcus impunctate. Lateral fossae with heavy punctures. Marginal groove lacking punctures. Prosternum: opaque. Prosternellum anterior half opaque and lateral edges and posterior half shiny. Scutellum: smooth and glabrous. Mesosternum: with anterolateral areas opaque. Metasternum: with setae in anterolaterally, without punctures in lateral margins of metasternum disc. Lateral fossae wide across the metathorax, with setose punctures. Elytra: anterior border straight. Meeting point of striae 1-10 (see <xref ref-type="bibr" rid="B35">Reyes-Castillo 1970</xref>) with one line of punctures. Wings: well developed. Legs: femur I with longitudinal anteroventral groove weakly developed in the proximal half and strongly developed on the distal end of the femur, posteroventral half pubescent; setae long, sparse, reddish. Abdomen: last sternite with marginal groove complete (Fig. <xref ref-type="fig" rid="F7">9B</xref>). Aedeagus (Fig. <xref ref-type="fig" rid="F7">9E, F, G</xref>): in dorsal view phallus globose (wider than long). In ventral view distal edges of phallus surpassing the distal edge of the parameres.</p></tp:treatment-sec><tp:treatment-sec sec-type="variation" id="SECID0E4JAK"><title>Variation.</title><p>Frontoclypeal suture can be from opaque to shiny; internal tubercles from strongly to weakly marked but always present; ratio of eyes and head with varies from 0.18-0.32; supraocular ridge from weak to absent; hypostomal process with weak lateral depression to lateral depression absent; prosternellum varies from anterior half opaque and lateral edges and posterior half shiny to anterior half and lateral edges opaque and posterior half and middle shiny to completely opaque; femur I longitudinal anterior-ventral groove from weak in the proximal half to absent; femur I longitudinal anterior-ventral groove from strongly developed in the distal half to absent.</p></tp:treatment-sec><tp:treatment-sec sec-type="etymology" id="SECID0ECKAK"><title>Etymology.</title><p>This species is named in honor of <tp:taxon-name><tp:taxon-name-part taxon-name-part-type="family">Passalidae</tp:taxon-name-part></tp:taxon-name> worker Dr. Larry Jiménez-Ferbans who assisted in collecting trips supporting this study.</p><!--PageBreak--></tp:treatment-sec><tp:treatment-sec sec-type="distribution" id="SECID0EOKAK"><title>Distribution.</title><p>This species is known from cloud forest (bosque mesófilo) at 2400 m elevation from the state of Veracruz, Mexico.</p><p>MEXICO: Veracruz: Calcahualco (Tecuanapa, Dos Caminos, Nueva Vaquería [1 km before]).</p></tp:treatment-sec><tp:treatment-sec sec-type="remarks" id="SECID0EUKAK"><title>Remarks.</title><p>
              <italic><tp:taxon-name><tp:taxon-name-part taxon-name-part-type="genus" reg="Yumtaax">Yumtaax</tp:taxon-name-part> <tp:taxon-name-part taxon-name-part-type="species" reg="jimenezi">jimenezi</tp:taxon-name-part></tp:taxon-name></italic> is a cryptic, widespread species that has been confused with <italic><tp:taxon-name><tp:taxon-name-part taxon-name-part-type="genus" reg="Yumtaax">Y.</tp:taxon-name-part> <tp:taxon-name-part taxon-name-part-type="species" reg="recticornis">recticornis</tp:taxon-name-part></tp:taxon-name></italic>. Previously, <italic><tp:taxon-name><tp:taxon-name-part taxon-name-part-type="genus" reg="Yumtaax">Y.</tp:taxon-name-part> <tp:taxon-name-part taxon-name-part-type="species" reg="recticornis">recticornis</tp:taxon-name-part></tp:taxon-name></italic> <italic>s. l.</italic> was thought to be broadly distributed in Mexico from the Sierra Madre Oriental in the Mexican Transvolcanic Belt and Sierra Madre del Sur (<xref ref-type="bibr" rid="B35">Reyes-Castillo 1970</xref>, <xref ref-type="bibr" rid="B12">Castillo and Reyes-Castillo 1984</xref>, <xref ref-type="bibr" rid="B6">Boucher 2006</xref>). Phylogenetic analysis (Fig. <xref ref-type="fig" rid="F2">4</xref> and Suppl. materials <xref ref-type="supplementary-material" rid="S2">2</xref>–<xref ref-type="supplementary-material" rid="S4">4</xref>) and close examination of morphology provide evidence that <italic><tp:taxon-name><tp:taxon-name-part taxon-name-part-type="genus" reg="Yumtaax">Y.</tp:taxon-name-part> <tp:taxon-name-part taxon-name-part-type="species" reg="recticornis">recticornis</tp:taxon-name-part></tp:taxon-name></italic> <italic>s. l.</italic> comprises two cryptic species [<italic><tp:taxon-name><tp:taxon-name-part taxon-name-part-type="genus" reg="Yumtaax">Y.</tp:taxon-name-part> <tp:taxon-name-part taxon-name-part-type="species" reg="recticornis">recticornis</tp:taxon-name-part></tp:taxon-name></italic> (= <italic><tp:taxon-name><tp:taxon-name-part taxon-name-part-type="genus" reg="Yumtaax">Y.</tp:taxon-name-part> <tp:taxon-name-part taxon-name-part-type="species" reg="recticornis">recticornis</tp:taxon-name-part></tp:taxon-name></italic> OM) and <italic><tp:taxon-name><tp:taxon-name-part taxon-name-part-type="genus" reg="Yumtaax">Y.</tp:taxon-name-part> <tp:taxon-name-part taxon-name-part-type="species" reg="jimenezi">jimenezi</tp:taxon-name-part></tp:taxon-name></italic> (<italic><tp:taxon-name><tp:taxon-name-part taxon-name-part-type="genus" reg="Yumtaax">Y.</tp:taxon-name-part> <tp:taxon-name-part taxon-name-part-type="species" reg="recticornis">recticornis</tp:taxon-name-part></tp:taxon-name></italic> VM)].</p><p>These species are distinguished by eye size (small in <italic><tp:taxon-name><tp:taxon-name-part taxon-name-part-type="genus" reg="Yumtaax">Y.</tp:taxon-name-part> <tp:taxon-name-part taxon-name-part-type="species" reg="jimenezi">jimenezi</tp:taxon-name-part></tp:taxon-name></italic> and large in <italic><tp:taxon-name><tp:taxon-name-part taxon-name-part-type="genus" reg="Yumtaax">Y.</tp:taxon-name-part> <tp:taxon-name-part taxon-name-part-type="species" reg="recticornis">recticornis</tp:taxon-name-part></tp:taxon-name></italic>), shape of the central tooth of the MFS (center horn short with apex rounded, not free [fused with frontal ridges] and directed dorsally [Fig. <xref ref-type="fig" rid="F7">9D</xref>] in <italic><tp:taxon-name><tp:taxon-name-part taxon-name-part-type="genus" reg="Yumtaax">Y.</tp:taxon-name-part> <tp:taxon-name-part taxon-name-part-type="species" reg="jimenezi">jimenezi</tp:taxon-name-part></tp:taxon-name></italic>; center horn short with apex rounded, largely free and directed anteriorly and dorsally [Fig. <xref ref-type="fig" rid="F3">5D</xref>] in <italic><tp:taxon-name><tp:taxon-name-part taxon-name-part-type="genus" reg="Yumtaax">Y.</tp:taxon-name-part> <tp:taxon-name-part taxon-name-part-type="species" reg="recticornis">recticornis</tp:taxon-name-part></tp:taxon-name></italic>), and the shape of the surface of the frons and clypeus (concave in <italic><tp:taxon-name><tp:taxon-name-part taxon-name-part-type="genus" reg="Yumtaax">Y.</tp:taxon-name-part> <tp:taxon-name-part taxon-name-part-type="species" reg="recticornis">recticornis</tp:taxon-name-part></tp:taxon-name></italic> versus flat in <italic><tp:taxon-name><tp:taxon-name-part taxon-name-part-type="genus" reg="Yumtaax">Y.</tp:taxon-name-part> <tp:taxon-name-part taxon-name-part-type="species" reg="jimenezi">jimenezi</tp:taxon-name-part></tp:taxon-name></italic>). Interestingly, the reduced eye size in <italic><tp:taxon-name><tp:taxon-name-part taxon-name-part-type="genus" reg="Yumtaax">Y.</tp:taxon-name-part> <tp:taxon-name-part taxon-name-part-type="species" reg="jimenezi">jimenezi</tp:taxon-name-part></tp:taxon-name></italic> results in the distal expansion of the canthus. Based on seven exemplars, phylogenetic analysis (Fig. <xref ref-type="fig" rid="F2">4</xref>) strongly supports <italic><tp:taxon-name><tp:taxon-name-part taxon-name-part-type="genus" reg="Yumtaax">Y.</tp:taxon-name-part> <tp:taxon-name-part taxon-name-part-type="species" reg="jimenezi">jimenezi</tp:taxon-name-part></tp:taxon-name></italic> as a unique lineage (1.0 PP/100 BS).</p><fig id="F7" position="float" orientation="portrait"><label>Figure 9.</label><caption><p>
          <italic><tp:taxon-name><tp:taxon-name-part taxon-name-part-type="genus" reg="Yumtaax">Yumtaax</tp:taxon-name-part> <tp:taxon-name-part taxon-name-part-type="species" reg="jimenezi">jimenezi</tp:taxon-name-part></tp:taxon-name></italic> Beza-Beza, Reyes-Castillo &amp; Jameson, sp. n., holotype: <bold>A</bold> dorsal habitus <bold>B</bold> ventral habitus <bold>C</bold> dorsal view of pronotum and head <bold>D</bold> lateral view of pronotum and head <bold>E</bold> lateral view of aedeagus <bold>F</bold> ventral view of aedeagus <bold>G</bold> dorsal view of aedeagus.</p></caption><graphic xmlns:xlink="http://www.w3.org/1999/xlink" xlink:href="zookeys-667-095-g007.jpg" position="float" orientation="portrait" xlink:type="simple" id="oo_130957.jpg"/></fig></tp:treatment-sec><tp:treatment-sec><!--Section generated to contain objects referenced in tp:taxon-treatment.--><fig id="F2" position="float" orientation="portrait"><label>Figure 4.</label><caption><p>50% majority-rule consensus of Bayesian posterior probabilities resulting from analysis of the combined data. Bayesian posterior probabilities (PP) (&gt; 0.50) and bootstrap support (BS) (&gt; 50) are noted. <italic><tp:taxon-name><tp:taxon-name-part taxon-name-part-type="genus" reg="Yumtaax">Yumtaax</tp:taxon-name-part> <tp:taxon-name-part taxon-name-part-type="species" reg="veracrucensis">veracrucensis</tp:taxon-name-part></tp:taxon-name></italic> sp. n. = <italic><tp:taxon-name><tp:taxon-name-part taxon-name-part-type="genus" reg="Yumtaax">Yumtaax</tp:taxon-name-part></tp:taxon-name></italic> LCM; <italic><tp:taxon-name><tp:taxon-name-part taxon-name-part-type="genus" reg="Yumtaax">Yumtaax</tp:taxon-name-part> <tp:taxon-name-part taxon-name-part-type="species" reg="recticornis">recticornis</tp:taxon-name-part></tp:taxon-name></italic> = <italic><tp:taxon-name><tp:taxon-name-part taxon-name-part-type="genus" reg="Yumtaax">Yumtaax</tp:taxon-name-part> <tp:taxon-name-part taxon-name-part-type="species" reg="recticornis">recticornis</tp:taxon-name-part></tp:taxon-name></italic> OM; <italic><tp:taxon-name><tp:taxon-name-part taxon-name-part-type="genus" reg="Yumtaax">Yumtaax</tp:taxon-name-part> <tp:taxon-name-part taxon-name-part-type="species" reg="laticornis">laticornis</tp:taxon-name-part></tp:taxon-name></italic> = <italic><tp:taxon-name><tp:taxon-name-part taxon-name-part-type="genus" reg="Yumtaax">Yumtaax</tp:taxon-name-part></tp:taxon-name></italic> CM; <italic><tp:taxon-name><tp:taxon-name-part taxon-name-part-type="genus" reg="Yumtaax">Yumtaax</tp:taxon-name-part> <tp:taxon-name-part taxon-name-part-type="species" reg="cameliae">cameliae</tp:taxon-name-part></tp:taxon-name></italic> sp. n. = <italic><tp:taxon-name><tp:taxon-name-part taxon-name-part-type="genus" reg="Yumtaax">Yumtaax</tp:taxon-name-part></tp:taxon-name></italic> LM; <italic><tp:taxon-name><tp:taxon-name-part taxon-name-part-type="genus" reg="Yumtaax">Yumtaax</tp:taxon-name-part> <tp:taxon-name-part taxon-name-part-type="species" reg="jimenezi">jimenezi</tp:taxon-name-part></tp:taxon-name></italic> sp. n. = <italic><tp:taxon-name><tp:taxon-name-part taxon-name-part-type="genus" reg="Yumtaax">Yumtaax</tp:taxon-name-part> <tp:taxon-name-part taxon-name-part-type="species" reg="recticornis">recticornis</tp:taxon-name-part></tp:taxon-name></italic> VM.</p></caption><graphic xmlns:xlink="http://www.w3.org/1999/xlink" xlink:href="zookeys-667-095-g002.jpg" position="float" orientation="portrait" xlink:type="simple" id="oo_130952.jpg"/></fig><supplementary-material xmlns:xlink="http://www.w3.org/1999/xlink" id="S2" position="float" orientation="portrait" xlink:type="simple"><label>Supplementary material 2</label><caption><p>Figure S1</p></caption><p>Data type: molecular data</p><p>Explanation note: 50% majority-rule consensus of Bayesian posterior probabilities resulting from analysis of the COI data. Bayesian posterior probabilities (PP) (&gt; 0.50) and bootstrap support (BS) (&gt; 50) are noted. <italic><tp:taxon-name><tp:taxon-name-part taxon-name-part-type="genus" reg="Yumtaax">Yumtaax</tp:taxon-name-part> <tp:taxon-name-part taxon-name-part-type="species" reg="veracrucensis">veracrucensis</tp:taxon-name-part></tp:taxon-name></italic> sp. n. = <italic><tp:taxon-name><tp:taxon-name-part taxon-name-part-type="genus" reg="Yumtaax">Yumtaax</tp:taxon-name-part></tp:taxon-name></italic> LCM; <italic><tp:taxon-name><tp:taxon-name-part taxon-name-part-type="genus" reg="Yumtaax">Yumtaax</tp:taxon-name-part> <tp:taxon-name-part taxon-name-part-type="species" reg="recticornis">recticornis</tp:taxon-name-part></tp:taxon-name></italic> = <italic><tp:taxon-name><tp:taxon-name-part taxon-name-part-type="genus" reg="Yumtaax">Yumtaax</tp:taxon-name-part> <tp:taxon-name-part taxon-name-part-type="species" reg="recticornis">recticornis</tp:taxon-name-part></tp:taxon-name></italic> OM; <italic><tp:taxon-name><tp:taxon-name-part taxon-name-part-type="genus" reg="Yumtaax">Yumtaax</tp:taxon-name-part> <tp:taxon-name-part taxon-name-part-type="species" reg="laticornis">laticornis</tp:taxon-name-part></tp:taxon-name></italic> = <italic><tp:taxon-name><tp:taxon-name-part taxon-name-part-type="genus" reg="Yumtaax">Yumtaax</tp:taxon-name-part></tp:taxon-name></italic> CM; <italic><tp:taxon-name><tp:taxon-name-part taxon-name-part-type="genus" reg="Yumtaax">Yumtaax</tp:taxon-name-part> <tp:taxon-name-part taxon-name-part-type="species" reg="cameliae">cameliae</tp:taxon-name-part></tp:taxon-name></italic> sp. n. = <italic><tp:taxon-name><tp:taxon-name-part taxon-name-part-type="genus" reg="Yumtaax">Yumtaax</tp:taxon-name-part></tp:taxon-name></italic> LM; <italic><tp:taxon-name><tp:taxon-name-part taxon-name-part-type="genus" reg="Yumtaax">Yumtaax</tp:taxon-name-part> <tp:taxon-name-part taxon-name-part-type="species" reg="jimenezi">jimenezi</tp:taxon-name-part></tp:taxon-name></italic> sp. n. = <italic><tp:taxon-name><tp:taxon-name-part taxon-name-part-type="genus" reg="Yumtaax">Yumtaax</tp:taxon-name-part> <tp:taxon-name-part taxon-name-part-type="species" reg="recticornis">recticornis</tp:taxon-name-part></tp:taxon-name></italic> VM..</p><media xlink:href="zookeys-667-095-s002.jpg" mimetype="image" mime-subtype="jpeg" position="float" orientation="portrait" xlink:type="simple" id="oo_130959.jpg"/><permissions><license xlink:type="simple"><license-p>This dataset is made available under the Open Database License (http://opendatacommons.org/licenses/odbl/1.0/). The Open Database License (ODbL) is a license agreement intended to allow users to freely share, modify, and use this Dataset while maintaining this same freedom for others, provided that the original source and author(s) are credited.</license-p></license></permissions><attrib specific-use="authors">Cristian Fernando Beza-Beza, James Beck, Pedro Reyes-Castillo, Mary Liz Jameson</attrib></supplementary-material><supplementary-material xmlns:xlink="http://www.w3.org/1999/xlink" id="S4" position="float" orientation="portrait" xlink:type="simple"><label>Supplementary material 4</label><caption><p>Figure S3</p></caption><p>Data type: molecular data</p><p>Explanation note: 50% majority-rule consensus of Bayesian posterior probabilities resulting from analysis of the 28S data. Bayesian posterior probabilities (PP) (&gt; 0.50) and bootstrap support (BS) (&gt; 50) are noted. <italic><tp:taxon-name><tp:taxon-name-part taxon-name-part-type="genus" reg="Yumtaax">Yumtaax</tp:taxon-name-part> <tp:taxon-name-part taxon-name-part-type="species" reg="veracrucensis">veracrucensis</tp:taxon-name-part></tp:taxon-name></italic> sp. n. = <italic><tp:taxon-name><tp:taxon-name-part taxon-name-part-type="genus" reg="Yumtaax">Yumtaax</tp:taxon-name-part></tp:taxon-name></italic> LCM; <italic><tp:taxon-name><tp:taxon-name-part taxon-name-part-type="genus" reg="Yumtaax">Yumtaax</tp:taxon-name-part> <tp:taxon-name-part taxon-name-part-type="species" reg="recticornis">recticornis</tp:taxon-name-part></tp:taxon-name></italic> = <italic><tp:taxon-name><tp:taxon-name-part taxon-name-part-type="genus" reg="Yumtaax">Yumtaax</tp:taxon-name-part> <tp:taxon-name-part taxon-name-part-type="species" reg="recticornis">recticornis</tp:taxon-name-part></tp:taxon-name></italic> OM; <italic><tp:taxon-name><tp:taxon-name-part taxon-name-part-type="genus" reg="Yumtaax">Yumtaax</tp:taxon-name-part> <tp:taxon-name-part taxon-name-part-type="species" reg="laticornis">laticornis</tp:taxon-name-part></tp:taxon-name></italic> = <italic><tp:taxon-name><tp:taxon-name-part taxon-name-part-type="genus" reg="Yumtaax">Yumtaax</tp:taxon-name-part></tp:taxon-name></italic> CM; <italic><tp:taxon-name><tp:taxon-name-part taxon-name-part-type="genus" reg="Yumtaax">Yumtaax</tp:taxon-name-part> <tp:taxon-name-part taxon-name-part-type="species" reg="cameliae">cameliae</tp:taxon-name-part></tp:taxon-name></italic> sp. n. = <italic><tp:taxon-name><tp:taxon-name-part taxon-name-part-type="genus" reg="Yumtaax">Yumtaax</tp:taxon-name-part></tp:taxon-name></italic> LM; <italic><tp:taxon-name><tp:taxon-name-part taxon-name-part-type="genus" reg="Yumtaax">Yumtaax</tp:taxon-name-part> <tp:taxon-name-part taxon-name-part-type="species" reg="jimenezi">jimenezi</tp:taxon-name-part></tp:taxon-name></italic> sp. n. = <italic><tp:taxon-name><tp:taxon-name-part taxon-name-part-type="genus" reg="Yumtaax">Yumtaax</tp:taxon-name-part> <tp:taxon-name-part taxon-name-part-type="species" reg="recticornis">recticornis</tp:taxon-name-part></tp:taxon-name></italic> VM.</p><media xlink:href="zookeys-667-095-s004.jpg" mimetype="image" mime-subtype="jpeg" position="float" orientation="portrait" xlink:type="simple" id="oo_130961.jpg"/><permissions><license xlink:type="simple"><license-p>This dataset is made available under the Open Database License (http://opendatacommons.org/licenses/odbl/1.0/). The Open Database License (ODbL) is a license agreement intended to allow users to freely share, modify, and use this Dataset while maintaining this same freedom for others, provided that the original source and author(s) are credited.</license-p></license></permissions><attrib specific-use="authors">Cristian Fernando Beza-Beza, James Beck, Pedro Reyes-Castillo, Mary Liz Jameson</attrib></supplementary-material><fig id="F3" position="float" orientation="portrait"><label>Figure 5.</label><caption><p>
          <italic><tp:taxon-name><tp:taxon-name-part taxon-name-part-type="genus" reg="Yumtaax">Yumtaax</tp:taxon-name-part> <tp:taxon-name-part taxon-name-part-type="species" reg="recticornis">recticornis</tp:taxon-name-part></tp:taxon-name></italic> (Burmeister), lectotype: <bold>A</bold> dorsal habitus <bold>B</bold> ventral habitus <bold>C</bold> dorsal view of pronotum and head <bold>D</bold> lateral view of pronotum and head <bold>E</bold> lateral view of right mesotibia <bold>F</bold> lateral view of aedeagus <bold>G</bold> ventral view of aedeagus <bold>H</bold> dorsal view of aedeagus.</p></caption><graphic xmlns:xlink="http://www.w3.org/1999/xlink" xlink:href="zookeys-667-095-g003.jpg" position="float" orientation="portrait" xlink:type="simple" id="oo_130953.jpg"/></fig></tp:treatment-sec><ref-list><ref id="B35"><mixed-citation xmlns:xlink="http://www.w3.org/1999/xlink" xlink:type="simple">
          <person-group><name name-style="western"><surname>Reyes-Castillo</surname><given-names>P</given-names></name></person-group> (<year>1970</year>) <tp:taxon-name><tp:taxon-name-part taxon-name-part-type="order">Coleoptera</tp:taxon-name-part></tp:taxon-name>, <tp:taxon-name><tp:taxon-name-part taxon-name-part-type="family">Passalidae</tp:taxon-name-part></tp:taxon-name>: morfología y división en grandes grupos: géneros americanos. Folia Entomologica Mexicana 20-22: 1–240.</mixed-citation></ref><ref id="B12"><mixed-citation xmlns:xlink="http://www.w3.org/1999/xlink" xlink:type="simple">
          <person-group><name name-style="western"><surname>Castillo</surname><given-names>C</given-names></name><name name-style="western"><surname>Reyes-Castillo</surname><given-names>P</given-names></name></person-group> (<year>1984</year>) <article-title>Biosistemática del género <italic><tp:taxon-name><tp:taxon-name-part taxon-name-part-type="genus">Petrejoides</tp:taxon-name-part></tp:taxon-name></italic> Kuwert (<tp:taxon-name><tp:taxon-name-part taxon-name-part-type="order">Coleoptera</tp:taxon-name-part></tp:taxon-name>, <tp:taxon-name><tp:taxon-name-part taxon-name-part-type="superfamily">Lamellicornia</tp:taxon-name-part></tp:taxon-name>, <tp:taxon-name><tp:taxon-name-part taxon-name-part-type="family">Passalidae</tp:taxon-name-part></tp:taxon-name>).</article-title> <source>Acta Zoologica Mexicana (nueva serie)</source> <volume>4</volume>: <fpage>1</fpage>–<lpage>84</lpage>.</mixed-citation></ref><ref id="B6"><mixed-citation xmlns:xlink="http://www.w3.org/1999/xlink" xlink:type="simple">
          <person-group><name name-style="western"><surname>Boucher</surname><given-names>S</given-names></name></person-group> (<year>2006</year>) <article-title>Evolution et phylogénie des coléoptères <tp:taxon-name><tp:taxon-name-part taxon-name-part-type="family">Passalidae</tp:taxon-name-part></tp:taxon-name> (<tp:taxon-name><tp:taxon-name-part taxon-name-part-type="superfamily">Scarabaeoidea</tp:taxon-name-part></tp:taxon-name>).</article-title> <source>Annale de la Société Entomologique de France</source> <volume>41</volume>: <fpage>237</fpage>–<lpage>604</lpage>. <ext-link xlink:type="simple" ext-link-type="doi" xlink:href="10.1080/00379271.2005.10697444">https://doi.org/10.1080/00379271.2005.10697444</ext-link></mixed-citation></ref></ref-list></tp:taxon-treatment>
